# Supplementary material for: 5-(4-Fluoro­phen­yl)-3-(4-methyl­phen­yl)-4,5-dihydro-1H-pyrazole-1-carbothio­amide
Source: Acta Crystallogr Sect E Struct Rep Online. 2013 Feb 16;69(Pt 3):o385–6. doi: 10.1107/S1600536813004194 (PMC3588501; doi:10.1107/S1600536813004194)
Supplement: Supplementary file 2 [file e-69-0o385-Isup2.hkl]

# 
# h,k,l, Fc-squared, Fo-squared, sigma(Fo-squared) and status flag 
# 
data_I
_shelx_title '  P21/c' 
_shelx_refln_list_code          4 
_shelx_F_calc_maximum      185.64 
_exptl_crystal_F_000       656.00 
_reflns_d_resolution_high  0.7680 
 
loop_ 
 _symmetry_equiv_pos_as_xyz 
 'x, y, z' 
 '-x, y+1/2, -z+1/2' 
 '-x, -y, -z' 
 'x, -y-1/2, z-1/2' 
 
_cell_length_a    14.4154 
_cell_length_b    11.3197 
_cell_length_c     9.5575 
_cell_angle_alpha  90.000 
_cell_angle_beta  103.991 
_cell_angle_gamma  90.000 
 
_shelx_F_squared_multiplier     1.000 
 
loop_ 
 _refln_index_h 
 _refln_index_k 
 _refln_index_l 
 _refln_F_squared_calc 
 _refln_F_squared_meas 
 _refln_F_squared_sigma 
 _refln_observed_status 
   2   0   0     2600.26     2433.80     25.18 o 
   3   0   0     2984.78     2726.79     20.16 o 
   4   0   0      532.98      583.92     14.08 o 
   5   0   0       15.65       17.28      2.61 o 
   6   0   0       16.32       34.61      5.39 o 
   7   0   0     2618.61     2655.30     40.94 o 
   8   0   0     2018.45     2105.83     39.35 o 
   9   0   0     1607.61     1606.66     52.52 o 
  10   0   0       15.60       31.14      5.64 o 
  11   0   0      226.73      233.24     15.90 o 
  12   0   0      140.91      159.06     19.54 o 
  13   0   0      353.42      429.74     33.65 o 
  14   0   0        0.57        2.55      3.68 o 
  15   0   0      159.01      170.29     22.94 o 
  16   0   0       11.83       12.07      6.93 o 
  17   0   0       46.07       39.79     12.05 o 
  18   0   0        3.90        8.31      6.47 o 
   2   1   0     4524.29     4361.60     27.33 o 
   3   1   0     1920.57     1931.36     22.22 o 
   4   1   0     1071.44     1081.67     13.43 o 
   5   1   0     1021.45     1016.40     12.34 o 
   6   1   0     1038.63      994.73     10.95 o 
   7   1   0     2936.14     3015.35     19.59 o 
   8   1   0        4.02        3.73      1.06 o 
   9   1   0      112.37       90.48      6.86 o 
  10   1   0      670.23      677.12     17.39 o 
  11   1   0      120.11      108.50      8.69 o 
  12   1   0        7.72        8.96      2.78 o 
  13   1   0      171.78      161.61     14.65 o 
  14   1   0        3.41        2.09      4.40 o 
  15   1   0        0.41        0.08      3.42 o 
  16   1   0       37.96       42.55      8.69 o 
  17   1   0       63.42       69.48     11.36 o 
  18   1   0       49.64       53.71     10.62 o 
   0   2   0      458.57      439.64     18.29 o 
   1   2   0     5860.37     5523.23     42.18 o 
   2   2   0     9647.63     9346.47     49.59 o 
   3   2   0     9664.29     9639.14     39.57 o 
   4   2   0     2841.84     2744.19     24.11 o 
   5   2   0       54.33       61.41      4.07 o 
   6   2   0      100.95       98.98      5.03 o 
   7   2   0        1.43        2.72      0.93 o 
   8   2   0      446.31      479.03      8.88 o 
   9   2   0      350.51      361.86      7.75 o 
  10   2   0      240.65      256.56      8.93 o 
  11   2   0      722.33      728.20     18.53 o 
  12   2   0      186.45      195.13     10.22 o 
  13   2   0        0.17        3.68      2.40 o 
  14   2   0       41.91       34.99      7.14 o 
  15   2   0       60.95       54.90     12.08 o 
  16   2   0        9.00        9.29      8.66 o 
  17   2   0        6.56        6.01      3.40 o 
  18   2   0        0.06       11.41      7.66 o 
   1   3   0     1728.90     1727.25     17.53 o 
   2   3   0       49.51       48.43      5.33 o 
   3   3   0     2403.97     2312.62     24.86 o 
   4   3   0       51.42       61.19      3.44 o 
   5   3   0      732.66      774.68     14.26 o 
   6   3   0      320.14      345.74     10.55 o 
   7   3   0       82.64       83.45      5.64 o 
   8   3   0       15.08       27.69      3.20 o 
   9   3   0       30.16       44.15      3.45 o 
  10   3   0       86.58       85.70      4.19 o 
  11   3   0      151.40      142.44      6.00 o 
  12   3   0       12.55        9.88      3.17 o 
  13   3   0       18.31       12.48      3.08 o 
  14   3   0        0.05        0.84      3.06 o 
  15   3   0      104.73      107.22     12.93 o 
  16   3   0        3.99        3.40      5.95 o 
  17   3   0       22.73       23.94     10.78 o 
   0   4   0     4334.69     4096.07     49.57 o 
   1   4   0      550.67      566.98     12.03 o 
   2   4   0        0.40        0.91      1.79 o 
   3   4   0     5169.33     5388.01     43.37 o 
   4   4   0     5516.99     5582.43     43.81 o 
   5   4   0        2.94        5.23      1.52 o 
   6   4   0     2009.59     2206.41     24.56 o 
   7   4   0       53.95       38.28      5.44 o 
   8   4   0       50.95       58.82      5.58 o 
   9   4   0        2.29        4.72      1.53 o 
  10   4   0      141.09      149.11      8.09 o 
  11   4   0      422.69      442.52     11.83 o 
  12   4   0      189.78      200.44      9.57 o 
  13   4   0       43.16       25.05      6.53 o 
  14   4   0        5.04        3.03      2.38 o 
  15   4   0        5.54        2.13      6.80 o 
  16   4   0       50.43       48.22     14.39 o 
  17   4   0        0.16       37.14     13.82 o 
   1   5   0       24.94       22.07      2.14 o 
   2   5   0       51.29       58.87      4.02 o 
   3   5   0       46.80       64.61      5.33 o 
   4   5   0      791.27      816.72     16.60 o 
   5   5   0       33.38       42.11      4.23 o 
   6   5   0     1173.22     1105.23     21.57 o 
   7   5   0      680.44      687.00     17.55 o 
   8   5   0      465.45      449.67     14.64 o 
   9   5   0        6.11        7.70      2.04 o 
  10   5   0      459.38      469.20     15.47 o 
  11   5   0        2.01        0.96      1.58 o 
  12   5   0        0.13        0.55      1.00 o 
  13   5   0      163.95      155.68     13.25 o 
  14   5   0      178.53      196.70     15.12 o 
  15   5   0        6.41       14.80      8.32 o 
  16   5   0        6.89        9.32      7.47 o 
  17   5   0       60.97       61.29     18.30 o 
   0   6   0     6283.85     6409.24     76.12 o 
   1   6   0     1544.54     1527.70     20.56 o 
   2   6   0      650.87      615.63     13.83 o 
   3   6   0       43.44       65.53      4.66 o 
   4   6   0        2.52        1.54      0.99 o 
   5   6   0      495.36      510.97     15.10 o 
   6   6   0     1413.72     1445.16     21.91 o 
   7   6   0     1541.09     1578.97     48.57 o 
   8   6   0       64.46       58.77      5.80 o 
   9   6   0      231.63      238.30     12.16 o 
  10   6   0      463.51      484.70     24.34 o 
  11   6   0      237.87      246.25     13.88 o 
  12   6   0       73.16       67.32      8.59 o 
  13   6   0        3.52        6.22      3.19 o 
  14   6   0       22.97       26.96      6.00 o 
  15   6   0       54.11       79.63     18.61 o 
  16   6   0        0.04        4.35      6.37 o 
   1   7   0       62.12       66.38      4.69 o 
   2   7   0        1.55        2.00      1.74 o 
   3   7   0       31.22       34.12      3.33 o 
   4   7   0      153.45      169.82      7.01 o 
   5   7   0      177.92      173.17     10.15 o 
   6   7   0       14.84       16.75      3.00 o 
   7   7   0       19.14       43.53      7.08 o 
   8   7   0      150.76      147.51      8.46 o 
   9   7   0       98.25       92.33      7.07 o 
  10   7   0      161.34      135.96     13.49 o 
  11   7   0       63.54       56.55     14.22 o 
  12   7   0       58.14       61.38     15.07 o 
  13   7   0       12.99       29.24     11.45 o 
  14   7   0        2.32       -0.47      5.31 o 
  15   7   0       25.55        9.90      8.15 o 
  16   7   0       13.88        2.84      4.24 o 
   0   8   0      112.40      120.66     11.00 o 
   1   8   0       52.64       41.11      4.60 o 
   2   8   0      648.90      681.03     18.07 o 
   3   8   0      186.93      180.29      9.23 o 
   4   8   0        1.83        7.57      2.05 o 
   5   8   0       32.07       30.28      4.02 o 
   6   8   0       12.79       12.32      2.28 o 
   7   8   0       93.67       92.50      5.26 o 
   8   8   0      153.72      150.04      6.23 o 
   9   8   0      318.20      288.20      8.22 o 
  10   8   0       49.76       44.84      9.75 o 
  11   8   0       13.72        3.20      4.00 o 
  12   8   0        5.81       15.67      6.54 o 
  13   8   0        0.75       -7.92      7.92 o 
  14   8   0        5.59       12.88      7.16 o 
  15   8   0        6.22       -5.74      6.37 o 
   1   9   0       11.84        9.84      2.60 o 
   2   9   0        1.78        4.73      2.90 o 
   3   9   0        2.72        4.95      1.95 o 
   4   9   0       25.83       25.98      3.69 o 
   5   9   0       10.51       10.86      2.71 o 
   6   9   0        0.81        0.29      0.96 o 
   7   9   0        4.33        3.45      1.61 o 
   8   9   0      120.20      116.95     15.31 o 
   9   9   0        0.00        0.27      4.25 o 
  10   9   0      138.04      158.49     18.74 o 
  11   9   0       29.31       36.20     10.83 o 
  12   9   0        6.99       10.60      6.11 o 
  13   9   0       13.64       33.01      9.64 o 
  14   9   0        0.08       -6.88      7.09 o 
   0  10   0       38.05       49.62      7.96 o 
   1  10   0        8.76        4.90      2.35 o 
   2  10   0      312.11      329.35     14.02 o 
   3  10   0       49.33       51.06      5.52 o 
   4  10   0        5.35        1.60      1.37 o 
   5  10   0       23.93       23.94      4.97 o 
   6  10   0       57.76       58.78      6.81 o 
   7  10   0      270.46      315.27     24.97 o 
   8  10   0        4.14        6.45      9.23 o 
   9  10   0       24.31       22.57      7.48 o 
  10  10   0       11.79       23.44      7.46 o 
  11  10   0        8.57       14.30      8.21 o 
  12  10   0        0.86        7.64      4.97 o 
  13  10   0       17.77       25.82     14.48 o 
   1  11   0       56.18       57.06      6.31 o 
   2  11   0       25.07       33.11      4.81 o 
   3  11   0       63.08       67.67      8.79 o 
   4  11   0        0.05        1.77      2.19 o 
   5  11   0        5.65        3.44      2.24 o 
   6  11   0        0.88        1.44      3.10 o 
   7  11   0      134.81      150.36     17.99 o 
   8  11   0      123.87      150.32     18.71 o 
   9  11   0       27.11       20.92      7.36 o 
  10  11   0        7.61       10.21      5.26 o 
  11  11   0       10.12       28.97      8.77 o 
  12  11   0        6.93       10.85      7.10 o 
   0  12   0      360.09      334.59     21.82 o 
   1  12   0        9.13        5.68      2.77 o 
   2  12   0       15.70       16.46      3.66 o 
   3  12   0       11.36       17.97      4.10 o 
   4  12   0      151.25      157.18     16.50 o 
   5  12   0      411.51      451.27     28.60 o 
   6  12   0       48.16       54.81     10.15 o 
   7  12   0        7.85       13.06      8.92 o 
   8  12   0        0.02       -6.38      6.38 o 
   9  12   0       44.21       42.68     10.94 o 
  10  12   0       28.10       39.84     11.54 o 
   1  13   0        1.24        1.27      2.32 o 
   2  13   0       35.63       24.60      5.33 o 
   3  13   0        0.13        2.37      7.51 o 
   4  13   0       15.55       10.31      7.36 o 
   5  13   0       28.53       24.60      6.57 o 
   6  13   0       24.66       32.07      9.83 o 
   7  13   0        3.90        1.63      3.14 o 
   8  13   0       21.63       35.08     13.23 o 
   0  14   0        8.79        9.47      6.65 o 
   1  14   0       19.76       22.07      5.40 o 
   2  14   0       28.68       23.98      7.09 o 
   3  14   0        8.68        3.30      3.66 o 
   4  14   0        6.04        7.53      4.44 o 
   5  14   0        1.48       -6.55      6.55 o 
 -18   1   1       79.40      101.94     14.73 o 
 -17   1   1        0.20       -1.15      5.10 o 
 -16   1   1      134.10      134.24     15.56 o 
 -15   1   1       84.95       91.04     12.51 o 
 -14   1   1      185.60      186.30     16.89 o 
 -13   1   1       49.73       59.37      9.14 o 
 -12   1   1       36.15       39.69      7.20 o 
 -11   1   1      109.46      111.20      8.99 o 
 -10   1   1      203.50      210.80      8.40 o 
  -9   1   1      651.77      633.57     12.37 o 
  -8   1   1      146.87      166.02      5.97 o 
  -7   1   1       32.86       41.31      2.79 o 
  -6   1   1      991.41      981.03     14.57 o 
  -5   1   1      955.25      924.79     13.17 o 
  -4   1   1      318.27      335.62      9.51 o 
  -3   1   1      289.62      287.78      8.07 o 
  -2   1   1      464.65      442.61     11.28 o 
  -1   1   1      178.94      197.47      8.29 o 
   1   1   1     4124.33     3909.96     51.41 o 
   2   1   1     6212.18     5833.75     74.54 o 
   3   1   1      149.21      128.21      3.98 o 
   4   1   1      239.65      251.87      5.00 o 
   5   1   1        0.05        0.02      0.51 o 
   6   1   1      375.89      408.62      8.69 o 
   7   1   1      599.37      622.08     10.92 o 
   8   1   1      121.08      151.03      6.23 o 
   9   1   1      507.60      530.39     11.44 o 
  10   1   1      127.19      131.63      8.11 o 
  11   1   1      208.54      200.08     11.77 o 
  12   1   1       52.45       59.27      7.91 o 
  13   1   1       18.95       14.36      5.27 o 
  14   1   1       43.70       30.09      6.69 o 
  15   1   1       18.79       21.70      5.90 o 
  16   1   1       20.58       22.01      6.31 o 
  17   1   1       11.39        9.29      4.43 o 
 -18   2   1        0.01        7.80      4.87 o 
 -17   2   1       49.32       60.06     10.87 o 
 -16   2   1      109.25      102.35     21.78 o 
 -15   2   1        0.04       -0.10      2.31 o 
 -14   2   1       13.44        7.60      4.60 o 
 -13   2   1       71.76       71.91     10.08 o 
 -12   2   1        7.98        7.77      1.77 o 
 -11   2   1       72.25       72.47      5.24 o 
 -10   2   1       22.10       28.52      3.41 o 
  -9   2   1        2.09        3.51      1.08 o 
  -8   2   1       44.63       45.39      3.61 o 
  -7   2   1      106.82      119.51      6.30 o 
  -6   2   1       23.25       24.52      3.28 o 
  -5   2   1      130.46      147.12      7.08 o 
  -4   2   1     2704.55     2589.42     27.89 o 
  -3   2   1    34463.09    31784.24    249.64 o 
  -2   2   1      372.99      382.04     11.69 o 
  -1   2   1     2182.00     1945.60     16.69 o 
   0   2   1     1689.06     1696.14     13.51 o 
   1   2   1     4185.45     4124.85     64.25 o 
   2   2   1       18.50       18.92      2.87 o 
   3   2   1     1872.33     1880.88     26.47 o 
   4   2   1     3243.19     3259.78     21.41 o 
   5   2   1     1689.55     1576.00     18.03 o 
   6   2   1     2294.69     2261.37     23.10 o 
   7   2   1       22.23       19.11      2.04 o 
   8   2   1     2045.74     2083.27     28.13 o 
   9   2   1      740.50      773.57     13.36 o 
  10   2   1      114.71      116.08      6.04 o 
  11   2   1      179.61      157.75      8.19 o 
  12   2   1      101.46       97.56      7.11 o 
  13   2   1      746.04      695.00     28.97 o 
  14   2   1       18.96       18.71      8.95 o 
  15   2   1        0.40        5.46      3.06 o 
  16   2   1       20.49       21.90      6.06 o 
  17   2   1        4.15       16.91      8.65 o 
 -18   3   1        4.24        1.74      5.03 o 
 -17   3   1      120.46      157.25     44.93 o 
 -16   3   1      103.95      121.07     14.80 o 
 -15   3   1       26.42       17.89      5.50 o 
 -14   3   1       50.47       50.69      6.61 o 
 -13   3   1      494.70      465.74     16.90 o 
 -12   3   1      674.26      629.48     19.41 o 
 -11   3   1      478.79      457.01     15.06 o 
 -10   3   1      575.99      574.98     16.11 o 
  -9   3   1     1257.97     1205.43     20.70 o 
  -8   3   1      109.27      111.37      7.55 o 
  -7   3   1      156.08      140.74      8.06 o 
  -6   3   1        4.92       -0.12      1.09 o 
  -5   3   1       23.98       14.10      2.39 o 
  -4   3   1      107.54      103.02      5.97 o 
  -3   3   1       96.81      104.48      7.13 o 
  -2   3   1    10074.94     9392.37     46.47 o 
  -1   3   1     5344.60     5073.81     25.58 o 
   0   3   1     2752.84     2612.55     19.32 o 
   1   3   1      623.28      626.09      9.15 o 
   2   3   1      612.70      588.42     20.05 o 
   3   3   1      782.32      789.70     34.55 o 
   4   3   1     1227.08     1241.14     26.29 o 
   5   3   1       85.59      115.86      5.39 o 
   6   3   1     2199.23     2302.05     25.59 o 
   7   3   1        2.02        2.90      1.18 o 
   8   3   1      120.47      143.38      5.33 o 
   9   3   1      155.78      171.34      6.78 o 
  10   3   1        0.02        0.62      0.84 o 
  11   3   1       72.16       72.47      4.69 o 
  12   3   1       55.15       47.89      4.66 o 
  13   3   1        8.79        9.72      2.39 o 
  14   3   1      517.17      526.79     26.81 o 
  15   3   1        0.62       -3.48      5.88 o 
  16   3   1        5.05       14.13      6.88 o 
  17   3   1        0.10        1.09      5.09 o 
 -17   4   1       63.56       73.20     18.01 o 
 -16   4   1        1.41       -1.13      3.12 o 
 -15   4   1        9.83        4.48      3.02 o 
 -14   4   1      130.23      143.76     12.43 o 
 -13   4   1       16.72       12.02      2.22 o 
 -12   4   1        4.95        4.98      1.87 o 
 -11   4   1       17.33       17.16      2.92 o 
 -10   4   1      103.20       98.38      7.83 o 
  -9   4   1      257.77      258.53     12.03 o 
  -8   4   1      246.76      248.71     11.35 o 
  -7   4   1      254.33      244.50     12.71 o 
  -6   4   1     1003.43      999.92     33.54 o 
  -5   4   1      442.76      425.59     16.86 o 
  -4   4   1       82.37       74.04      5.73 o 
  -3   4   1     1120.65     1117.83     18.36 o 
  -2   4   1     1366.43     1264.96     19.17 o 
  -1   4   1     2375.47     2359.48     22.21 o 
   0   4   1      154.75      186.34      7.55 o 
   1   4   1     1584.22     1493.37     14.39 o 
   2   4   1     2546.46     2470.62     36.71 o 
   3   4   1      347.45      304.16     17.05 o 
   4   4   1      502.51      503.40     22.28 o 
   5   4   1       70.37       97.35     11.27 o 
   6   4   1     1717.84     1631.93     22.24 o 
   7   4   1     1281.83     1347.26     18.24 o 
   8   4   1      614.59      579.55     13.16 o 
   9   4   1      410.38      410.32     12.10 o 
  10   4   1      151.91      137.95      6.41 o 
  11   4   1      136.83      125.12      6.11 o 
  12   4   1        4.65        5.06      1.42 o 
  13   4   1       48.73       54.88      7.21 o 
  14   4   1       24.49       24.68      5.78 o 
  15   4   1      101.83      100.33     19.63 o 
  16   4   1      164.75      163.23     25.93 o 
  17   4   1       34.91       17.31      9.60 o 
 -17   5   1        4.70        8.41      7.44 o 
 -16   5   1        8.32        3.80      4.91 o 
 -15   5   1       56.94       60.91      7.53 o 
 -14   5   1       40.62       37.28      5.72 o 
 -13   5   1        0.76        1.10      1.44 o 
 -12   5   1       37.31       35.96      6.59 o 
 -11   5   1      109.64       95.63     10.27 o 
 -10   5   1      496.05      475.04     30.44 o 
  -9   5   1       42.05       36.48      4.65 o 
  -8   5   1        4.02        4.46      2.41 o 
  -7   5   1        0.02        0.21      1.04 o 
  -6   5   1        0.84        1.73      1.29 o 
  -5   5   1     1048.61     1042.16     20.50 o 
  -4   5   1     1629.49     1585.48     24.59 o 
  -3   5   1      365.22      389.82     13.90 o 
  -2   5   1      360.66      390.95      9.77 o 
  -1   5   1       24.72       38.16      2.71 o 
   0   5   1      906.13      950.28     13.20 o 
   1   5   1       50.20       45.10      3.40 o 
   2   5   1      275.02      258.00      7.71 o 
   3   5   1      196.89      197.30      5.30 o 
   4   5   1       92.89       89.59     10.18 o 
   5   5   1      174.96      201.88     15.90 o 
   6   5   1        1.50        1.65      2.75 o 
   7   5   1       56.98       60.40      3.95 o 
   8   5   1       88.95       86.27      5.62 o 
   9   5   1      227.27      229.18      8.84 o 
  10   5   1        6.70        5.91      1.72 o 
  11   5   1        6.53        2.19      1.12 o 
  12   5   1      202.43      175.08     16.04 o 
  13   5   1        2.43        0.75      1.77 o 
  14   5   1        0.57        2.44      3.71 o 
  15   5   1        1.79       -0.52      3.65 o 
  16   5   1       17.89        6.71      6.79 o 
 -16   6   1        0.06        6.93      7.23 o 
 -15   6   1       14.08        8.92      3.72 o 
 -14   6   1       17.92        6.54      3.54 o 
 -13   6   1        0.01       -1.27      2.93 o 
 -12   6   1       87.26       68.81     20.10 o 
 -11   6   1        2.54        0.24      1.51 o 
 -10   6   1      157.26      166.66     12.20 o 
  -9   6   1        0.77        0.99      3.81 o 
  -8   6   1       15.62        4.08      5.57 o 
  -7   6   1      117.93      110.21      8.33 o 
  -6   6   1      104.21       96.06      6.78 o 
  -5   6   1       66.90       64.38      5.50 o 
  -4   6   1      454.29      443.49     14.03 o 
  -3   6   1      530.38      563.11     22.77 o 
  -2   6   1       31.87       39.40      3.10 o 
  -1   6   1     1103.03     1177.14     18.44 o 
   0   6   1      958.67     1115.87     17.43 o 
   1   6   1      681.25      741.29     14.73 o 
   2   6   1       46.54       45.48      3.47 o 
   3   6   1      515.33      528.49     11.59 o 
   4   6   1       11.64       16.51      3.59 o 
   5   6   1      239.60      221.87     12.07 o 
   6   6   1       21.63       30.59      9.01 o 
   7   6   1      151.27      141.52     18.90 o 
   8   6   1      143.57      130.14     19.09 o 
   9   6   1      280.97      305.80     29.64 o 
  10   6   1       47.66       40.15      4.23 o 
  11   6   1        0.50       -2.78      6.63 o 
  12   6   1        7.69       15.28      8.04 o 
  13   6   1        6.92       -1.07      4.12 o 
  14   6   1       33.67       28.37     11.54 o 
  15   6   1        0.05       -3.39      3.39 o 
  16   6   1        3.47       -6.83      6.83 o 
 -16   7   1       43.67       34.59     13.29 o 
 -15   7   1        6.15       26.69     11.69 o 
 -14   7   1       16.96       17.87      8.12 o 
 -13   7   1       24.59       42.87     12.90 o 
 -12   7   1       35.69       50.72     13.78 o 
 -11   7   1        3.40        2.11      4.53 o 
 -10   7   1      525.23      520.03     30.61 o 
  -9   7   1      632.16      608.33     20.68 o 
  -8   7   1      385.83      369.19     15.92 o 
  -7   7   1      140.64      137.35      9.73 o 
  -6   7   1       11.46        8.19      2.37 o 
  -5   7   1     1045.70     1055.41     21.86 o 
  -4   7   1      169.90      174.92      9.39 o 
  -3   7   1       11.54       18.58      2.79 o 
  -2   7   1       24.06       40.19      3.38 o 
  -1   7   1      783.60      809.89     17.07 o 
   0   7   1       57.71       59.19      4.45 o 
   1   7   1       26.58       38.45      3.90 o 
   2   7   1      108.35      117.67      6.24 o 
   3   7   1      190.35      204.65      8.17 o 
   4   7   1       29.86       32.18      3.31 o 
   5   7   1        1.82        1.25      4.00 o 
   6   7   1      133.91      128.91     15.66 o 
   7   7   1      611.73      623.49     42.83 o 
   8   7   1       31.63       30.18      9.92 o 
   9   7   1        0.90       -5.54      6.11 o 
  10   7   1       14.46        6.85      6.36 o 
  11   7   1       22.87       17.69      8.49 o 
  12   7   1        5.56        4.80      6.34 o 
  13   7   1        1.01        5.41      6.59 o 
  14   7   1        1.09       -0.24      2.99 o 
  15   7   1        1.40       12.21      7.35 o 
 -15   8   1        5.59       -0.38      9.72 o 
 -14   8   1        9.76       12.66      6.10 o 
 -13   8   1        4.34       -0.83      4.94 o 
 -12   8   1       20.65        4.21      7.88 o 
 -11   8   1       33.82       29.86      8.41 o 
 -10   8   1       24.13       25.87      8.00 o 
  -9   8   1      618.27      623.37     21.19 o 
  -8   8   1      257.44      256.99     13.75 o 
  -7   8   1       29.26       28.75      4.73 o 
  -6   8   1      134.63      142.00     10.46 o 
  -5   8   1      193.54      190.82     12.30 o 
  -4   8   1       19.51       22.67      3.10 o 
  -3   8   1      742.63      753.54     18.33 o 
  -2   8   1      927.54      928.37     18.21 o 
  -1   8   1       83.81       90.61      6.27 o 
   0   8   1       10.91       10.23      2.63 o 
   1   8   1       21.55       14.37      2.90 o 
   2   8   1      293.27      282.83     10.50 o 
   3   8   1      152.08      150.32      7.43 o 
   4   8   1      816.90      849.19     15.83 o 
   5   8   1       78.99       66.29      4.21 o 
   6   8   1     1662.82     1831.25     71.88 o 
   7   8   1      393.57      370.02     25.44 o 
   8   8   1       52.28       36.84      8.20 o 
   9   8   1       24.31       35.14     13.49 o 
  10   8   1        5.96        2.93      3.31 o 
  11   8   1       49.63       53.64     14.22 o 
  12   8   1      194.13      230.33     30.44 o 
  13   8   1      151.10      174.68     27.02 o 
  14   8   1        2.22      -10.35     10.35 o 
 -14   9   1       45.39       44.91     18.60 o 
 -13   9   1       47.36       73.13     18.15 o 
 -12   9   1       81.10       84.21     14.67 o 
 -11   9   1       25.45       29.20      8.00 o 
 -10   9   1       15.49       13.81     10.48 o 
  -9   9   1       71.86      113.02     15.40 o 
  -8   9   1       20.82       28.91      4.80 o 
  -7   9   1     1074.20     1081.59     33.94 o 
  -6   9   1      128.45      127.90      8.38 o 
  -5   9   1       22.75       23.22      3.73 o 
  -4   9   1       56.76       54.27      6.07 o 
  -3   9   1      113.48      109.60      8.13 o 
  -2   9   1       28.80       29.40      4.30 o 
  -1   9   1      154.91      144.91      8.88 o 
   0   9   1      285.92      300.38     12.72 o 
   1   9   1       84.77       85.89      6.82 o 
   2   9   1       26.71       24.89      4.61 o 
   3   9   1       39.95       36.95      4.08 o 
   4   9   1      203.32      187.63      7.14 o 
   5   9   1        0.93        0.81      1.44 o 
   6   9   1      602.43      652.70     34.15 o 
   7   9   1       25.19       27.17      8.07 o 
   8   9   1       19.48        9.55      5.16 o 
   9   9   1        5.76        2.27      6.02 o 
  10   9   1       15.63       15.70      5.65 o 
  11   9   1       16.84       21.92      7.50 o 
  12   9   1        3.27        5.63      4.76 o 
  13   9   1       73.87       65.88     18.81 o 
 -13  10   1       31.58       36.53     10.37 o 
 -12  10   1       17.99       15.06      6.56 o 
 -11  10   1        9.31       15.06      6.21 o 
 -10  10   1       93.77       98.30     15.29 o 
  -9  10   1       98.42      121.34     22.81 o 
  -8  10   1       91.25       90.83      8.72 o 
  -7  10   1       25.12       19.91      4.68 o 
  -6  10   1       54.73       56.13      5.74 o 
  -5  10   1      140.14      151.21     14.79 o 
  -4  10   1       45.56       44.31      5.23 o 
  -3  10   1       48.54       48.93      6.55 o 
  -2  10   1        1.04        0.27      2.16 o 
  -1  10   1        5.52       10.40      2.61 o 
   0  10   1      161.90      159.75      9.83 o 
   1  10   1       72.09       67.11      6.22 o 
   2  10   1      164.51      161.89      9.45 o 
   3  10   1      252.41      270.55     11.85 o 
   4  10   1      361.88      348.92     12.70 o 
   5  10   1        2.13        0.09      1.44 o 
   6  10   1      350.47      370.21     27.19 o 
   7  10   1        4.51        2.87      4.33 o 
   8  10   1       51.12       65.74     11.98 o 
   9  10   1      124.05      128.52     27.62 o 
  10  10   1       65.43       65.72     22.97 o 
  11  10   1        4.53        5.87      5.42 o 
  12  10   1        3.56       11.28      4.78 o 
 -12  11   1        3.14        5.09      7.73 o 
 -11  11   1       93.26      128.48     18.49 o 
 -10  11   1       32.59       29.11     15.14 o 
  -9  11   1       93.03      115.23     18.08 o 
  -8  11   1       17.95       18.15      7.09 o 
  -7  11   1        0.23        4.15      4.05 o 
  -6  11   1        0.39       -0.66      2.06 o 
  -5  11   1        0.06       -0.15      1.96 o 
  -4  11   1      125.11      122.73     10.99 o 
  -3  11   1      173.20      168.29     12.17 o 
  -2  11   1        3.07       -0.01      2.31 o 
  -1  11   1       16.68       14.23      3.32 o 
   0  11   1       19.72       31.47      4.74 o 
   1  11   1       17.36       20.01      3.73 o 
   2  11   1        5.55        2.13      2.05 o 
   3  11   1        2.77        3.12      1.56 o 
   4  11   1        7.79        9.88      2.51 o 
   5  11   1       25.11       34.22      6.73 o 
   6  11   1        0.01        3.52      3.72 o 
   7  11   1       11.37        6.94     13.52 o 
   8  11   1       62.23       66.92     12.71 o 
   9  11   1        1.99       -2.72      5.12 o 
  10  11   1        2.84       10.07      6.17 o 
  11  11   1       12.93       12.03      7.40 o 
 -10  12   1        0.09        3.92      7.69 o 
  -9  12   1        5.80        9.70      6.01 o 
  -8  12   1        7.72       20.19      9.81 o 
  -7  12   1        8.69        2.31      7.25 o 
  -6  12   1       11.04        8.39      4.48 o 
  -5  12   1        3.30        1.53     11.68 o 
  -4  12   1        0.77       -1.41      2.09 o 
  -3  12   1       42.64       36.91      6.27 o 
  -2  12   1       11.47       13.99      4.32 o 
  -1  12   1        2.45        0.37      2.70 o 
   0  12   1       27.46       27.71      5.10 o 
   1  12   1       18.41       14.99      5.25 o 
   2  12   1       53.09       51.18      5.72 o 
   3  12   1       30.72       28.94      6.46 o 
   4  12   1        9.91       14.55      4.84 o 
   5  12   1       28.89       28.42      7.42 o 
   6  12   1       57.64       50.04      8.50 o 
   7  12   1        0.15        1.13      2.82 o 
   8  12   1        2.14        3.71      4.19 o 
   9  12   1        4.99       -0.08      8.00 o 
  10  12   1        1.45        5.30      4.60 o 
  -8  13   1        3.19       -0.27      4.99 o 
  -7  13   1        1.45       -2.31      4.48 o 
  -6  13   1       10.81       23.89     13.47 o 
  -5  13   1       41.42       46.62     10.18 o 
  -4  13   1       95.92      100.44     13.70 o 
  -3  13   1        2.54        2.58      2.54 o 
  -2  13   1        0.30        0.56      3.10 o 
  -1  13   1        4.94        4.15      3.36 o 
   0  13   1        0.15        5.06      2.50 o 
   1  13   1        0.02        0.46      3.01 o 
   2  13   1        0.03       -3.66      3.66 o 
   3  13   1        0.14        4.68      3.53 o 
   4  13   1        0.08       -2.14      3.11 o 
   5  13   1        3.15        8.49      6.95 o 
   6  13   1       50.24       41.51     13.47 o 
   7  13   1        0.42       -2.14      4.90 o 
   8  13   1        8.78       11.06      5.67 o 
  -5  14   1        0.14        1.58      4.57 o 
  -4  14   1        7.51        5.53      4.88 o 
  -3  14   1       41.17       58.04     10.89 o 
  -2  14   1        0.50       -1.15      3.15 o 
  -1  14   1        2.93        2.84      4.84 o 
   0  14   1       16.84       18.33      5.27 o 
   1  14   1       62.46       72.03      9.48 o 
   2  14   1       29.47       27.40      7.30 o 
   3  14   1        7.85        1.75      3.80 o 
   4  14   1        4.51        4.06      3.37 o 
   5  14   1       16.83       11.56      7.70 o 
 -18   0   2       17.34       13.04      8.69 o 
 -17   0   2       14.13        8.82      6.46 o 
 -16   0   2        7.90       -0.10      5.87 o 
 -15   0   2      163.01      129.68     21.61 o 
 -14   0   2      135.23      139.93     21.51 o 
 -13   0   2      333.62      349.21     32.38 o 
 -12   0   2        5.19        4.04      3.58 o 
 -11   0   2       27.57       40.54     10.24 o 
 -10   0   2      644.24      605.47     25.07 o 
  -9   0   2       11.71        9.37      1.91 o 
  -8   0   2      429.27      421.18     17.43 o 
  -7   0   2      183.02      230.81     12.54 o 
  -6   0   2       92.75      107.26     11.89 o 
  -5   0   2     3388.41     3587.21     64.31 o 
  -4   0   2     5155.86     5204.58     73.69 o 
  -3   0   2    11727.60    11509.77    103.48 o 
  -2   0   2     1273.76     1269.58     33.06 o 
  -1   0   2     4575.28     4556.93     61.02 o 
   0   0   2     1094.76     1015.55     28.67 o 
   1   0   2      123.80      120.34      9.31 o 
   2   0   2      750.48      783.08     24.75 o 
   3   0   2     5467.71     5255.42     48.75 o 
   4   0   2     2702.55     2827.01     58.13 o 
   5   0   2      826.85      866.97     12.69 o 
   6   0   2     2393.20     2419.78     42.22 o 
   7   0   2      370.63      338.10     13.08 o 
   8   0   2        0.49       -0.62      2.16 o 
   9   0   2       91.14      111.94     10.43 o 
  10   0   2     1623.54     1547.08     32.11 o 
  11   0   2      160.61      171.94     14.17 o 
  12   0   2      337.85      344.29     27.89 o 
  13   0   2      163.50      151.33     19.50 o 
  14   0   2       32.58       31.32      9.76 o 
  15   0   2       90.71       94.43     16.83 o 
  16   0   2       29.76       29.36     10.05 o 
  17   0   2        9.15        8.79      5.88 o 
 -18   1   2       14.38        9.64      5.18 o 
 -17   1   2        0.75       -0.40      3.40 o 
 -16   1   2      158.50      186.71     36.64 o 
 -15   1   2      171.02      178.97     21.59 o 
 -14   1   2      195.35      200.76     18.01 o 
 -13   1   2      101.28      104.44     12.42 o 
 -12   1   2      699.63      682.71     28.20 o 
 -11   1   2        0.06        0.30      1.16 o 
 -10   1   2      140.33      114.81      5.70 o 
  -9   1   2      174.92      190.47      9.29 o 
  -8   1   2      564.60      529.51     20.22 o 
  -7   1   2      420.71      422.17     11.04 o 
  -6   1   2      742.60      696.42     17.33 o 
  -5   1   2     1642.23     1554.67     30.73 o 
  -4   1   2     1777.71     1738.12     21.77 o 
  -3   1   2    30157.56    28055.85     77.82 o 
  -2   1   2     2406.64     2296.81     33.12 o 
  -1   1   2     5105.08     5019.42     81.54 o 
   0   1   2      138.08      142.44      6.15 o 
   1   1   2       76.54       88.58      3.21 o 
   2   1   2       69.60       86.49      5.52 o 
   3   1   2     1610.90     1619.15     32.86 o 
   4   1   2     1088.11     1081.97     17.18 o 
   5   1   2      114.01      113.19      5.45 o 
   6   1   2     1106.91     1138.96     16.25 o 
   7   1   2      195.06      188.84      6.21 o 
   8   1   2      490.39      501.54     13.57 o 
   9   1   2      120.69      128.03      6.29 o 
  10   1   2       25.45       22.37      2.84 o 
  11   1   2       89.99       96.88      7.11 o 
  12   1   2      407.97      390.27     17.51 o 
  13   1   2        1.64        2.55      2.67 o 
  14   1   2       25.52       33.45      6.93 o 
  15   1   2        0.14        3.07      2.80 o 
  16   1   2        1.10       -2.13      2.74 o 
  17   1   2        0.71       -3.36      4.86 o 
 -18   2   2       16.60       19.53      6.71 o 
 -17   2   2       15.57       16.17      6.44 o 
 -16   2   2       17.33       11.63      4.98 o 
 -15   2   2       20.19       20.27      6.43 o 
 -14   2   2       44.47       40.39      8.23 o 
 -13   2   2       54.19       56.01      5.48 o 
 -12   2   2       45.76       38.44      4.48 o 
 -11   2   2       75.43       69.07      4.77 o 
 -10   2   2      112.46      129.91      8.46 o 
  -9   2   2       84.85       88.01      7.33 o 
  -8   2   2        0.24        0.14      1.98 o 
  -7   2   2      171.28      193.60      8.61 o 
  -6   2   2      267.45      269.86      9.69 o 
  -5   2   2     2044.62     2192.93     26.36 o 
  -4   2   2     3388.16     3354.36     36.49 o 
  -3   2   2     1446.58     1429.80     21.05 o 
  -2   2   2        9.48        7.70      1.11 o 
  -1   2   2      441.07      389.80      8.00 o 
   0   2   2      923.24      924.84     17.86 o 
   1   2   2      652.79      589.45      9.91 o 
   2   2   2        6.08        8.46      2.05 o 
   3   2   2      562.10      530.31     11.71 o 
   4   2   2     2103.07     2322.53     24.01 o 
   5   2   2      566.99      711.14     15.70 o 
   6   2   2       24.50       20.25      2.69 o 
   7   2   2       41.87       33.31      3.47 o 
   8   2   2      281.55      295.94     10.00 o 
   9   2   2      297.13      301.41     10.12 o 
  10   2   2      268.14      267.87      9.34 o 
  11   2   2      167.01      161.52     13.10 o 
  12   2   2       27.09       22.08      2.98 o 
  13   2   2       48.89       43.99      5.72 o 
  14   2   2       80.34       86.76     10.95 o 
  15   2   2       76.62       79.49     10.82 o 
  16   2   2        7.12       -0.96      3.45 o 
  17   2   2        7.27       -6.13      6.13 o 
 -18   3   2       43.56       53.30     13.72 o 
 -17   3   2        4.18        1.54      5.20 o 
 -16   3   2       15.14       25.34      6.98 o 
 -15   3   2        7.13       11.78      3.72 o 
 -14   3   2        3.04       -0.17      2.53 o 
 -13   3   2        1.56        1.01      1.60 o 
 -12   3   2        4.93        3.88      1.69 o 
 -11   3   2       13.18       12.82      2.91 o 
 -10   3   2       55.49       53.85      5.20 o 
  -9   3   2        8.28       11.46      3.35 o 
  -8   3   2      112.71      117.90      7.19 o 
  -7   3   2        2.90        1.23      1.46 o 
  -6   3   2      169.26      167.32      5.98 o 
  -5   3   2      830.52      822.07     13.26 o 
  -4   3   2      511.74      478.51     12.34 o 
  -3   3   2      146.33      143.56      5.56 o 
  -2   3   2       99.22       90.38      4.15 o 
  -1   3   2      515.64      501.24      8.56 o 
   0   3   2      198.53      188.57      5.87 o 
   1   3   2        2.04        2.73      0.81 o 
   2   3   2       20.87       23.02      4.51 o 
   3   3   2     2344.19     2454.50     45.54 o 
   4   3   2      208.22      214.53     14.07 o 
   5   3   2       64.09       76.79      4.49 o 
   6   3   2      182.99      181.24      7.48 o 
   7   3   2        5.65        4.50      1.11 o 
   8   3   2        1.48        0.98      0.87 o 
   9   3   2        0.00       -0.54      1.23 o 
  10   3   2        3.70        3.22      1.62 o 
  11   3   2       24.05       17.89      2.63 o 
  12   3   2       10.47        8.93      2.61 o 
  13   3   2      131.45      131.83      9.88 o 
  14   3   2       39.06       38.99      5.53 o 
  15   3   2       13.41       23.23      9.62 o 
  16   3   2       20.02       14.47      8.18 o 
 -18   4   2        4.90        9.29      7.72 o 
 -17   4   2       38.38       53.58     10.61 o 
 -16   4   2        0.37       -1.19      1.86 o 
 -15   4   2        6.64        3.29      2.56 o 
 -14   4   2        0.40        0.69      2.82 o 
 -13   4   2      171.54      173.55     10.58 o 
 -12   4   2       31.07       31.59      4.40 o 
 -11   4   2      272.81      275.37     12.32 o 
 -10   4   2        1.30        4.75      2.72 o 
  -9   4   2       79.33       80.84      7.29 o 
  -8   4   2        9.91       13.30      2.42 o 
  -7   4   2      214.83      220.29      7.83 o 
  -6   4   2      854.93      887.92     36.80 o 
  -5   4   2      283.76      268.38     13.83 o 
  -4   4   2     1038.69     1104.98     22.78 o 
  -3   4   2        5.93        4.27      1.24 o 
  -2   4   2       56.79       72.22      7.05 o 
  -1   4   2      508.94      505.20      9.99 o 
   0   4   2       45.81       38.49      3.13 o 
   1   4   2      189.48      184.35      4.87 o 
   2   4   2        8.04        9.11      3.09 o 
   3   4   2      505.34      498.23     41.89 o 
   4   4   2       52.42       57.43      7.71 o 
   5   4   2      404.80      492.81     24.74 o 
   6   4   2        1.07        0.38      1.97 o 
   7   4   2      403.61      423.77     11.17 o 
   8   4   2      465.31      478.73     14.45 o 
   9   4   2      270.12      278.16      9.64 o 
  10   4   2      169.56      162.56      7.67 o 
  11   4   2        3.95       -1.02      1.93 o 
  12   4   2      128.52      129.42      9.20 o 
  13   4   2       28.92       27.47      5.65 o 
  14   4   2      110.83      111.55     20.14 o 
  15   4   2       46.37       67.44     16.43 o 
  16   4   2       11.48       13.78      8.18 o 
 -17   5   2       17.89       20.81      9.76 o 
 -16   5   2       46.03       50.61      8.56 o 
 -15   5   2       82.28       96.61     12.85 o 
 -14   5   2       52.31       63.23      8.03 o 
 -13   5   2      398.52      404.41     20.14 o 
 -12   5   2      128.76      122.56     10.13 o 
 -11   5   2        5.49        2.74      6.07 o 
 -10   5   2      198.41      204.87     18.75 o 
  -9   5   2        4.35        2.44      1.94 o 
  -8   5   2      270.36      282.46     15.44 o 
  -7   5   2      205.10      203.90     10.36 o 
  -6   5   2      189.47      206.86     10.10 o 
  -5   5   2     1399.46     1240.87     23.18 o 
  -4   5   2     2561.68     2626.73     32.48 o 
  -3   5   2     2924.07     2814.13     45.78 o 
  -2   5   2        5.76       11.81      2.16 o 
  -1   5   2      454.05      398.60      9.94 o 
   0   5   2      261.87      254.18      7.69 o 
   1   5   2      277.93      279.78      7.01 o 
   2   5   2     1066.49     1086.99     16.85 o 
   3   5   2      950.43      920.44     70.86 o 
   4   5   2      657.28      677.29     28.36 o 
   5   5   2      315.96      367.73     21.61 o 
   6   5   2      101.49      114.00     16.51 o 
   7   5   2      238.84      252.01     24.86 o 
   8   5   2      420.86      422.49     33.40 o 
   9   5   2      102.93      105.70     17.02 o 
  10   5   2       74.49       72.10      9.42 o 
  11   5   2        2.37        0.89      1.24 o 
  12   5   2       15.37       18.00      7.50 o 
  13   5   2        0.79       -0.15      3.21 o 
  14   5   2        3.40        2.96      5.43 o 
  15   5   2        5.25       15.04      8.82 o 
  16   5   2        1.08       -0.37      3.27 o 
 -17   6   2        0.69       -7.81      7.81 o 
 -16   6   2       58.49       47.55     10.52 o 
 -15   6   2       67.89       76.82     11.26 o 
 -14   6   2       20.73       21.41      4.84 o 
 -13   6   2       13.55       16.68      5.52 o 
 -12   6   2      233.39      215.54     13.36 o 
 -11   6   2      537.29      505.30     27.12 o 
 -10   6   2       79.54       84.18      8.35 o 
  -9   6   2        0.03        2.85      2.34 o 
  -8   6   2       33.37       32.16      4.97 o 
  -7   6   2       17.73       24.58      3.91 o 
  -6   6   2        7.03        9.52      2.52 o 
  -5   6   2      253.69      269.39     11.42 o 
  -4   6   2        1.34        4.69      1.65 o 
  -3   6   2        7.32        7.05      1.65 o 
  -2   6   2        0.04        0.47      1.42 o 
  -1   6   2        3.21        1.89      1.14 o 
   0   6   2       12.07       16.43      1.89 o 
   1   6   2      191.40      186.77      6.25 o 
   2   6   2      445.48      445.04     10.79 o 
   3   6   2     1324.92     1288.64     32.93 o 
   4   6   2      553.13      578.01     17.27 o 
   5   6   2      130.76      137.47     18.18 o 
   6   6   2       55.05       65.36     12.98 o 
   7   6   2      270.51      293.41     28.08 o 
   8   6   2        0.71        2.85      4.20 o 
   9   6   2       44.95       45.76     12.18 o 
  10   6   2      333.04      337.50     33.10 o 
  11   6   2      190.67      218.66     17.63 o 
  12   6   2      268.34      303.45     33.13 o 
  13   6   2       83.87       96.06     19.43 o 
  14   6   2       46.62       66.79     16.82 o 
  15   6   2       16.62       26.80     11.17 o 
 -16   7   2       11.56       15.06      7.16 o 
 -15   7   2       95.80      100.91     11.56 o 
 -14   7   2       38.67       28.34      6.05 o 
 -13   7   2      107.82      118.05     16.41 o 
 -12   7   2        0.19        4.16      6.72 o 
 -11   7   2        3.38        8.11      3.15 o 
 -10   7   2      356.80      338.73     17.29 o 
  -9   7   2      125.04      120.90     10.27 o 
  -8   7   2      426.20      445.32     19.21 o 
  -7   7   2      582.37      575.56     21.58 o 
  -6   7   2      127.58      135.97      9.34 o 
  -5   7   2      253.20      243.22     10.72 o 
  -4   7   2       61.24       56.05      5.62 o 
  -3   7   2      682.88      666.44     16.85 o 
  -2   7   2      462.04      442.67     13.18 o 
  -1   7   2      363.64      361.29      9.82 o 
   0   7   2      170.11      171.20      6.96 o 
   1   7   2        3.96        5.81      2.57 o 
   2   7   2      124.99      124.55      6.12 o 
   3   7   2      296.99      287.24      7.64 o 
   4   7   2      548.64      607.71     23.95 o 
   5   7   2       91.46       94.82     11.87 o 
   6   7   2     1075.36     1135.61     42.21 o 
   7   7   2      229.21      234.44     26.35 o 
   8   7   2        9.91        2.35      4.02 o 
   9   7   2       17.88       18.57      8.80 o 
  10   7   2       10.91       12.43      7.64 o 
  11   7   2        8.41        2.60      5.23 o 
  12   7   2       12.58       11.97      7.90 o 
  13   7   2       12.94       -5.76      5.94 o 
  14   7   2       38.52       28.11     11.16 o 
  15   7   2       12.27        1.09      4.75 o 
 -15   8   2        7.85        8.03      5.15 o 
 -14   8   2        3.04        7.46      4.99 o 
 -13   8   2       26.43       32.76     10.07 o 
 -12   8   2        0.70        0.78      3.38 o 
 -11   8   2       13.81        5.76      4.79 o 
 -10   8   2       51.66       38.15      8.94 o 
  -9   8   2       39.00       27.52      5.28 o 
  -8   8   2       16.64       16.54      4.18 o 
  -7   8   2       23.00       23.50      4.72 o 
  -6   8   2       18.49       17.09      4.32 o 
  -5   8   2        1.11        2.51      3.13 o 
  -4   8   2        4.34        2.81      3.58 o 
  -3   8   2       66.13       69.60      6.33 o 
  -2   8   2        6.98        3.33      2.31 o 
  -1   8   2      150.97      168.20      7.60 o 
   0   8   2      259.26      250.23      9.44 o 
   1   8   2       14.52       21.54      3.17 o 
   2   8   2       10.72       10.40      2.48 o 
   3   8   2      160.03      161.34      7.89 o 
   4   8   2      228.43      232.93     14.38 o 
   5   8   2       34.49       31.57     11.51 o 
   6   8   2      152.06      188.94     18.14 o 
   7   8   2        0.02       -4.90      4.90 o 
   8   8   2       13.58       13.11     14.19 o 
   9   8   2       35.21       50.39     13.06 o 
  10   8   2        2.41        4.40      5.97 o 
  11   8   2        4.09        7.02      5.79 o 
  12   8   2       42.21       55.53     15.27 o 
  13   8   2       48.28       35.75     12.90 o 
  14   8   2       42.62       40.14     14.03 o 
 -14   9   2        1.81        2.33      3.58 o 
 -13   9   2        0.31       -2.62      9.06 o 
 -12   9   2       21.34       17.61      6.96 o 
 -11   9   2       86.49       75.50     13.27 o 
 -10   9   2        8.48        8.12      4.33 o 
  -9   9   2        7.65        4.44      8.57 o 
  -8   9   2       69.89       82.14      8.98 o 
  -7   9   2       13.61       19.30      4.62 o 
  -6   9   2       40.87       40.41      6.45 o 
  -5   9   2       58.42       65.31     20.80 o 
  -4   9   2       30.56       19.93      3.79 o 
  -3   9   2        2.49        2.00      2.04 o 
  -2   9   2       12.07       14.61      3.07 o 
  -1   9   2      187.71      184.45     10.22 o 
   0   9   2       57.53       57.13      5.72 o 
   1   9   2        7.88        4.18      2.27 o 
   2   9   2      123.45      128.56      7.26 o 
   3   9   2        0.92       -0.29      1.99 o 
   4   9   2      128.61      139.83     12.16 o 
   5   9   2       64.86       78.85      8.62 o 
   6   9   2        9.52       18.54      6.89 o 
   7   9   2        2.43        1.70      8.30 o 
   8   9   2        8.03        0.29      3.70 o 
   9   9   2        6.73        2.82      7.25 o 
  10   9   2        0.08        1.39      4.50 o 
  11   9   2        0.01        4.77     10.26 o 
  12   9   2        5.33       -4.46      4.46 o 
  13   9   2        5.53       31.56      9.95 o 
 -13  10   2       26.44       32.73     10.23 o 
 -12  10   2       12.56       -1.05     12.49 o 
 -11  10   2       55.37       64.25     12.81 o 
 -10  10   2        1.00       -2.52      3.63 o 
  -9  10   2       83.89       81.63     13.44 o 
  -8  10   2        0.19        4.75      4.12 o 
  -7  10   2       25.55       19.93      4.74 o 
  -6  10   2      107.56      105.67      9.36 o 
  -5  10   2       18.70       16.78      4.16 o 
  -4  10   2        0.70       -0.29      1.71 o 
  -3  10   2        2.43       -1.46      4.14 o 
  -2  10   2       39.97       39.51      5.73 o 
  -1  10   2      302.85      342.96     16.91 o 
   0  10   2       18.82       20.06      3.60 o 
   1  10   2       61.60       66.17      6.04 o 
   2  10   2       66.38       60.97      5.64 o 
   3  10   2       89.21       98.60      6.28 o 
   4  10   2      394.06      394.77     17.90 o 
   5  10   2        0.01       -2.83      4.90 o 
   6  10   2        3.85        3.44      6.11 o 
   7  10   2       15.51       17.19      6.23 o 
   8  10   2       62.28       72.73     16.39 o 
   9  10   2       92.07      108.75     16.04 o 
  10  10   2       23.08       27.03      8.48 o 
  11  10   2       11.19        2.33      5.89 o 
  12  10   2        4.52        6.96      5.37 o 
 -12  11   2       26.87       34.81     10.44 o 
 -11  11   2       25.27       39.42     10.93 o 
 -10  11   2      150.33      187.41     21.30 o 
  -9  11   2        1.35        4.69      9.85 o 
  -8  11   2       42.48       37.58     10.63 o 
  -7  11   2       49.40       65.88      9.48 o 
  -6  11   2       30.73       23.19      5.31 o 
  -5  11   2      136.28      128.48     11.32 o 
  -4  11   2      173.10      184.33     18.54 o 
  -3  11   2      376.06      391.58     19.45 o 
  -2  11   2        4.52        3.77      2.52 o 
  -1  11   2        1.07        3.06      3.12 o 
   0  11   2        0.08        4.09      3.02 o 
   1  11   2       36.02       33.84      4.62 o 
   2  11   2      140.95      161.42      9.53 o 
   3  11   2      298.96      322.80     18.36 o 
   4  11   2      137.27      130.58     10.87 o 
   5  11   2        0.16        1.04      3.40 o 
   6  11   2       48.05       42.23      7.44 o 
   7  11   2       11.89       18.50      6.79 o 
   8  11   2        3.54       11.74      5.84 o 
   9  11   2        1.69        3.89      4.42 o 
  10  11   2        0.84       -5.60      5.60 o 
  11  11   2        3.89        5.23     17.89 o 
 -10  12   2       16.79       20.48      7.60 o 
  -9  12   2        9.40       20.17      9.91 o 
  -8  12   2        6.86        7.63      6.82 o 
  -7  12   2       16.20       15.82      6.22 o 
  -6  12   2        0.01       -1.15      6.91 o 
  -5  12   2        0.87        3.04      2.95 o 
  -4  12   2       55.60       49.54      7.07 o 
  -3  12   2        1.37        3.21      3.80 o 
  -2  12   2        0.06       -0.41      2.51 o 
  -1  12   2        2.92        2.92      2.21 o 
   0  12   2       88.38       80.25     15.47 o 
   1  12   2       84.88       72.32      6.96 o 
   2  12   2      100.62       94.74     10.97 o 
   3  12   2       50.12       57.68      8.15 o 
   4  12   2        0.66        1.88      3.94 o 
   5  12   2       17.79       23.17     16.53 o 
   6  12   2        6.80        4.90      6.60 o 
   7  12   2       50.15       58.87     12.15 o 
   8  12   2        4.79       25.95      8.39 o 
   9  12   2        0.72       -6.71      6.71 o 
  -8  13   2       89.79      106.36     21.72 o 
  -7  13   2       53.47       44.71     10.64 o 
  -6  13   2       37.27       17.90      9.98 o 
  -5  13   2        8.21        1.45      8.86 o 
  -4  13   2        1.10        4.91      6.00 o 
  -3  13   2       14.45       21.99      5.19 o 
  -2  13   2        0.40       -0.41      2.39 o 
  -1  13   2       83.67       66.72      8.41 o 
   0  13   2       43.87       51.20      9.96 o 
   1  13   2       12.39       11.14      6.59 o 
   2  13   2       54.86       70.29     12.37 o 
   3  13   2        0.29       -4.02      4.70 o 
   4  13   2       62.09       59.61     15.86 o 
   5  13   2       15.07       19.95      9.87 o 
   6  13   2       12.73       11.81      8.13 o 
   7  13   2       52.67       53.91     12.62 o 
  -5  14   2        0.53        6.76      4.86 o 
  -4  14   2        0.01       -0.43      2.76 o 
  -3  14   2       13.75       16.19     10.30 o 
  -2  14   2        2.82       -4.34      4.34 o 
  -1  14   2        8.24        6.32      4.12 o 
   0  14   2       13.18        6.13      7.02 o 
   1  14   2        1.50        5.49      4.33 o 
   2  14   2       17.60       12.45      8.31 o 
   3  14   2       29.53       16.48      6.87 o 
   4  14   2        1.74       -5.89      5.89 o 
 -18   1   3       22.54       26.83      8.12 o 
 -17   1   3      130.15      133.29     17.11 o 
 -16   1   3       95.52       91.90     13.55 o 
 -15   1   3       12.38        8.00      4.72 o 
 -14   1   3      123.21      119.71     14.58 o 
 -13   1   3       52.79       54.96      5.51 o 
 -12   1   3       78.10       80.31      5.98 o 
 -11   1   3       36.17       32.54      5.13 o 
 -10   1   3       88.89       88.09      7.01 o 
  -9   1   3      548.22      551.02     16.53 o 
  -8   1   3      225.37      248.41     12.23 o 
  -7   1   3       25.21       20.58      3.44 o 
  -6   1   3      236.18      208.38     10.34 o 
  -5   1   3      784.69      799.97     19.51 o 
  -4   1   3     2496.00     2482.30     26.82 o 
  -3   1   3     3921.27     3937.54     53.96 o 
  -2   1   3      262.52      269.95      7.17 o 
  -1   1   3        6.09        6.16      1.20 o 
   0   1   3        3.37        2.51      1.11 o 
   1   1   3     5853.46     5814.01     79.28 o 
   2   1   3       88.15       70.46      5.15 o 
   3   1   3      593.00      607.98     15.56 o 
   4   1   3      149.89      169.56      7.37 o 
   5   1   3     2777.68     2830.18     41.41 o 
   6   1   3      784.75      880.46     21.77 o 
   7   1   3       91.76       98.13      7.71 o 
   8   1   3       79.20       66.35      3.98 o 
   9   1   3      169.36      154.73      7.24 o 
  10   1   3      171.11      171.35     11.45 o 
  11   1   3      212.14      227.39     12.89 o 
  12   1   3       10.95        6.84      2.95 o 
  13   1   3      103.63      106.73      9.42 o 
  14   1   3       45.61       51.45      8.18 o 
  15   1   3       17.91       16.63      5.02 o 
  16   1   3        1.38        8.04      5.64 o 
 -18   2   3        4.45       10.42      5.50 o 
 -17   2   3       59.57       58.26     14.81 o 
 -16   2   3      153.02      167.01     18.64 o 
 -15   2   3      137.04      139.94     16.36 o 
 -14   2   3       61.91       79.51      9.19 o 
 -13   2   3      132.10      132.88      8.62 o 
 -12   2   3      290.99      272.49     15.53 o 
 -11   2   3        4.44        1.43      2.32 o 
 -10   2   3        0.26        0.00      1.88 o 
  -9   2   3      100.83       95.79      6.25 o 
  -8   2   3       55.69       46.97      5.40 o 
  -7   2   3      873.32      928.54     23.11 o 
  -6   2   3      581.76      703.21     17.10 o 
  -5   2   3      470.53      448.46     10.07 o 
  -4   2   3     2396.43     2415.00     25.72 o 
  -3   2   3      580.93      631.90      8.72 o 
  -2   2   3     2157.56     2027.40     19.49 o 
  -1   2   3       35.01       34.65      3.31 o 
   0   2   3     1141.19     1143.63     19.99 o 
   1   2   3      902.65      903.97     17.71 o 
   2   2   3      497.44      479.47      8.75 o 
   3   2   3       62.92       64.73      3.27 o 
   4   2   3      597.88      632.90     16.43 o 
   5   2   3        0.07        3.84      1.73 o 
   6   2   3      179.95      198.43      9.95 o 
   7   2   3      133.97      115.61      7.09 o 
   8   2   3      432.58      441.49     18.20 o 
   9   2   3        1.22        2.32      2.69 o 
  10   2   3       11.22        4.55      2.11 o 
  11   2   3      463.03      486.14     16.55 o 
  12   2   3        0.85       10.67      2.90 o 
  13   2   3        5.39        6.35      2.51 o 
  14   2   3       19.92       20.42      5.19 o 
  15   2   3       36.26       51.94     13.55 o 
  16   2   3      161.18      170.29     25.19 o 
 -18   3   3        5.60       14.08      6.12 o 
 -17   3   3        0.41        2.18      3.43 o 
 -16   3   3       30.75       32.97      6.20 o 
 -15   3   3       46.47       45.44      7.18 o 
 -14   3   3       62.12       72.00      8.67 o 
 -13   3   3      118.40      111.12     14.31 o 
 -12   3   3       60.74       63.53      7.66 o 
 -11   3   3       32.43       31.68      4.50 o 
 -10   3   3       57.13       49.99      5.32 o 
  -9   3   3       95.00      102.39      8.55 o 
  -8   3   3      295.63      266.79     13.16 o 
  -7   3   3     3086.27     3239.06     51.89 o 
  -6   3   3     7976.47     8111.52     77.42 o 
  -5   3   3       40.27       37.22      3.60 o 
  -4   3   3       30.74       48.62      3.69 o 
  -3   3   3        2.76       10.05      2.00 o 
  -2   3   3     2262.90     2275.00     24.00 o 
  -1   3   3     2675.50     2496.34     24.99 o 
   0   3   3      180.46      201.66      8.18 o 
   1   3   3     2503.97     2387.15     32.92 o 
   2   3   3       86.09       59.94      5.60 o 
   3   3   3     4280.54     4414.54     84.22 o 
   4   3   3     1410.61     1476.25     17.88 o 
   5   3   3     2107.55     2028.02     26.86 o 
   6   3   3        4.37       15.62      2.82 o 
   7   3   3       64.75       92.30      6.65 o 
   8   3   3      426.83      445.45     17.16 o 
   9   3   3      673.24      688.21     22.72 o 
  10   3   3     1102.71     1142.57     31.12 o 
  11   3   3       11.59        9.65      2.25 o 
  12   3   3      177.90      179.19     15.53 o 
  13   3   3       71.60       74.92     10.39 o 
  14   3   3        0.06       -1.96      2.89 o 
  15   3   3        0.16        8.79      7.35 o 
  16   3   3       29.64       17.32      9.42 o 
 -18   4   3        4.91       -5.53      6.62 o 
 -17   4   3       27.61       31.74      6.37 o 
 -16   4   3       53.46       63.07      8.68 o 
 -15   4   3       10.69       15.77      4.58 o 
 -14   4   3      293.12      305.95     18.86 o 
 -13   4   3      356.19      344.74     18.52 o 
 -12   4   3        3.62        1.79      2.04 o 
 -11   4   3        7.64        3.75      4.20 o 
 -10   4   3        3.25        5.05      2.57 o 
  -9   4   3       76.65       90.56     10.26 o 
  -8   4   3       68.15       63.22      5.85 o 
  -7   4   3      550.20      529.81     16.18 o 
  -6   4   3      215.02      214.37     11.27 o 
  -5   4   3     2609.85     2573.89     40.12 o 
  -4   4   3       29.59       20.36      2.24 o 
  -3   4   3       77.28      106.10      5.00 o 
  -2   4   3      145.00      153.87      5.99 o 
  -1   4   3       19.46       21.99      2.11 o 
   0   4   3       16.79       18.11      2.16 o 
   1   4   3      435.70      465.75     13.13 o 
   2   4   3      976.08     1068.50     50.09 o 
   3   4   3      859.09      988.71     70.54 o 
   4   4   3        5.87        3.89      3.31 o 
   5   4   3       84.57       79.09     10.35 o 
   6   4   3      316.42      332.39     25.17 o 
   7   4   3       63.51       62.07      4.76 o 
   8   4   3        9.82        1.85      1.46 o 
   9   4   3       53.09       41.95     10.49 o 
  10   4   3        4.56        9.80      2.97 o 
  11   4   3      131.18      127.56     10.34 o 
  12   4   3        0.01       -1.32      1.78 o 
  13   4   3       86.25       74.12     10.33 o 
  14   4   3       82.19       91.00     18.78 o 
  15   4   3        7.63       -6.49      6.49 o 
 -17   5   3       28.60       17.08      6.05 o 
 -16   5   3        0.14        2.20      3.73 o 
 -15   5   3       16.05       20.11      5.04 o 
 -14   5   3        6.99        6.90      3.20 o 
 -13   5   3       70.35       75.65      9.00 o 
 -12   5   3        0.74       -0.40      3.09 o 
 -11   5   3       75.79       58.05     14.21 o 
 -10   5   3      582.61      604.77     20.23 o 
  -9   5   3      197.65      205.90     11.60 o 
  -8   5   3       17.45       13.59      2.46 o 
  -7   5   3       32.19       28.56      3.30 o 
  -6   5   3      116.74      137.25      7.04 o 
  -5   5   3      152.30      160.40      8.19 o 
  -4   5   3      565.29      591.34     11.84 o 
  -3   5   3        3.34        6.42      1.34 o 
  -2   5   3       55.65       51.49      3.46 o 
  -1   5   3       58.06       41.84      3.00 o 
   0   5   3      391.67      389.96     10.60 o 
   1   5   3      524.95      548.04     12.43 o 
   2   5   3      543.92      486.53     16.15 o 
   3   5   3     1004.01     1100.68     37.30 o 
   4   5   3       36.93       29.68      9.39 o 
   5   5   3       46.12       52.73     11.76 o 
   6   5   3      184.39      179.97     22.00 o 
   7   5   3      196.48      188.10     22.84 o 
   8   5   3       82.31       69.76     14.33 o 
   9   5   3      145.30      127.47      8.76 o 
  10   5   3       20.08       17.64      7.85 o 
  11   5   3      224.90      230.45     27.57 o 
  12   5   3       37.56       37.73     12.10 o 
  13   5   3       21.50       11.34     10.89 o 
  14   5   3       45.45       68.05     17.02 o 
  15   5   3       48.44       78.28     18.57 o 
 -17   6   3        0.46        6.28     10.05 o 
 -16   6   3        3.28        2.02      3.24 o 
 -15   6   3       39.34       47.46      7.61 o 
 -14   6   3        3.79        2.52      1.96 o 
 -13   6   3       47.77       51.42      8.37 o 
 -12   6   3      115.54      114.08     11.78 o 
 -11   6   3       72.45       67.16      9.03 o 
 -10   6   3      154.93      137.95     11.59 o 
  -9   6   3       10.32       53.01      5.69 o 
  -8   6   3       28.42       32.89      4.03 o 
  -7   6   3        0.03        1.73      1.60 o 
  -6   6   3        2.80        3.66      1.65 o 
  -5   6   3       58.85       65.83      4.45 o 
  -4   6   3      371.41      388.07     10.29 o 
  -3   6   3      300.51      328.84      9.78 o 
  -2   6   3       11.41       11.48      1.83 o 
  -1   6   3      100.88      111.17      6.60 o 
   0   6   3      168.47      173.87      9.26 o 
   1   6   3        2.36        3.50      1.73 o 
   2   6   3      142.12      133.82      4.44 o 
   3   6   3        0.24       12.45      2.72 o 
   4   6   3      591.18      551.79     27.56 o 
   5   6   3      123.89      126.96     17.05 o 
   6   6   3      135.41      117.25     18.68 o 
   7   6   3       46.76       37.36     10.83 o 
   8   6   3        0.00       -6.55      6.55 o 
   9   6   3      315.89      304.86     31.60 o 
  10   6   3       21.48       21.42      4.92 o 
  11   6   3        7.09       23.02      9.36 o 
  12   6   3       13.88       24.43      9.59 o 
  13   6   3       19.13       28.47     10.52 o 
  14   6   3       12.39        8.46      6.83 o 
 -16   7   3        1.68        5.91      3.47 o 
 -15   7   3       33.85       27.83      6.37 o 
 -14   7   3        0.30        5.03      4.69 o 
 -13   7   3        2.50       -5.12      5.12 o 
 -12   7   3      107.15      102.90     17.24 o 
 -11   7   3       13.89       23.70      7.83 o 
 -10   7   3      112.68       95.98     10.45 o 
  -9   7   3       38.86       33.30      7.51 o 
  -8   7   3        3.37        2.01      2.09 o 
  -7   7   3       31.06       29.32      3.89 o 
  -6   7   3      784.97      823.20     23.27 o 
  -5   7   3      170.33      160.38      8.62 o 
  -4   7   3       53.46       49.38      4.70 o 
  -3   7   3      613.56      583.54     16.65 o 
  -2   7   3      191.79      182.76      8.32 o 
  -1   7   3       39.88       39.27      4.75 o 
   0   7   3       64.29       77.88      6.07 o 
   1   7   3      559.61      510.10     10.70 o 
   2   7   3        7.95        7.79      1.80 o 
   3   7   3      750.76      738.03     19.11 o 
   4   7   3      122.44      101.98      8.39 o 
   5   7   3      179.05      171.67     13.62 o 
   6   7   3      308.90      287.74     29.63 o 
   7   7   3       95.73      116.32     19.26 o 
   8   7   3       17.43       23.80      9.09 o 
   9   7   3       39.77       45.92     13.02 o 
  10   7   3       26.20       22.44      9.56 o 
  11   7   3        2.08       -1.87      6.10 o 
  12   7   3       32.28       24.88      9.79 o 
  13   7   3        5.23       -6.69      6.69 o 
  14   7   3        5.45        6.89      6.71 o 
 -15   8   3       10.30        6.10      4.02 o 
 -14   8   3       31.04       29.57      9.37 o 
 -13   8   3      106.35      139.76     24.42 o 
 -12   8   3        0.05        0.54      4.24 o 
 -11   8   3        7.64        9.35      4.29 o 
 -10   8   3      271.55      298.94     24.60 o 
  -9   8   3      229.05      219.44     11.65 o 
  -8   8   3        6.41        1.98      2.25 o 
  -7   8   3        0.21        0.15      2.31 o 
  -6   8   3       61.44       57.76      6.40 o 
  -5   8   3       22.29       25.87      4.42 o 
  -4   8   3       47.04       51.51      5.02 o 
  -3   8   3       30.20       27.62      4.02 o 
  -2   8   3      180.91      192.70     11.63 o 
  -1   8   3       40.38       44.96      5.01 o 
   0   8   3        5.23        6.10      1.84 o 
   1   8   3     1062.23     1070.25     16.89 o 
   2   8   3      151.83      143.24      6.67 o 
   3   8   3      212.20      201.41     10.94 o 
   4   8   3      269.51      283.68     13.25 o 
   5   8   3       59.42       53.63      8.13 o 
   6   8   3       29.86       26.16      7.05 o 
   7   8   3        0.02        3.66      5.18 o 
   8   8   3        1.53       11.01      7.82 o 
   9   8   3       87.80       94.68     19.22 o 
  10   8   3      227.66      233.68     30.16 o 
  11   8   3       29.07       40.39     13.85 o 
  12   8   3        3.33        9.17      7.66 o 
  13   8   3        3.44        6.72      5.06 o 
 -14   9   3       31.20       20.43     12.93 o 
 -13   9   3        1.64       10.91      5.49 o 
 -12   9   3       46.82       54.84     12.02 o 
 -11   9   3        3.66        3.29      4.88 o 
 -10   9   3      148.77      149.77     17.96 o 
  -9   9   3       75.37       89.96     13.95 o 
  -8   9   3      190.41      193.19     19.25 o 
  -7   9   3      245.93      246.20     32.82 o 
  -6   9   3      410.89      407.05     35.10 o 
  -5   9   3       14.64       14.91      4.05 o 
  -4   9   3       74.89       54.24      8.29 o 
  -3   9   3       69.40       80.78      7.44 o 
  -2   9   3      404.43      397.04     17.02 o 
  -1   9   3      770.56      750.12     22.19 o 
   0   9   3      677.20      694.58     26.89 o 
   1   9   3      393.79      399.22     13.51 o 
   2   9   3      158.55      148.95      7.30 o 
   3   9   3     1578.15     1657.36     32.68 o 
   4   9   3      146.15      151.83     10.18 o 
   5   9   3      132.51      130.00      9.71 o 
   6   9   3       31.86       28.27      5.57 o 
   7   9   3        4.84        3.91      3.98 o 
   8   9   3       53.02       66.50     12.22 o 
   9   9   3       76.31      122.98     17.10 o 
  10   9   3       88.84       86.56     14.82 o 
  11   9   3       16.63        9.68      6.51 o 
  12   9   3      104.42      125.63     24.08 o 
 -13  10   3        9.97       15.02     13.35 o 
 -12  10   3        5.91        5.08     14.77 o 
 -11  10   3        3.77        3.89      4.76 o 
 -10  10   3       71.43       86.45     14.20 o 
  -9  10   3       10.64       12.17     11.30 o 
  -8  10   3        3.58        8.78      6.17 o 
  -7  10   3      316.18      291.22     30.22 o 
  -6  10   3      202.96      216.32     25.02 o 
  -5  10   3        6.72       12.17      6.50 o 
  -4  10   3        0.04        0.34      2.50 o 
  -3  10   3        4.57        2.57      2.61 o 
  -2  10   3        3.10        2.12      2.82 o 
  -1  10   3       68.86       65.94      6.46 o 
   0  10   3        1.09        3.99      6.03 o 
   1  10   3        7.94       11.33      3.21 o 
   2  10   3      102.46       98.35      8.37 o 
   3  10   3       14.23       14.91      3.67 o 
   4  10   3        9.11       13.00      4.19 o 
   5  10   3       63.81       53.41      8.57 o 
   6  10   3        0.69        0.64      2.69 o 
   7  10   3       15.91       16.90      7.73 o 
   8  10   3       11.26        4.98     12.37 o 
   9  10   3        5.06        1.82      4.04 o 
  10  10   3       41.74       61.48     12.79 o 
  11  10   3        2.79        9.75      7.72 o 
 -12  11   3       71.84       71.69     14.93 o 
 -11  11   3       19.42       18.53      7.41 o 
 -10  11   3        4.31        3.74      3.88 o 
  -9  11   3       11.81       11.55      7.40 o 
  -8  11   3       38.00       63.09     15.32 o 
  -7  11   3        0.13        6.08      3.84 o 
  -6  11   3        0.73       -2.88      6.66 o 
  -5  11   3        9.85       21.42      5.18 o 
  -4  11   3      146.55      159.94     13.33 o 
  -3  11   3       55.50       50.05      9.83 o 
  -2  11   3      150.07      143.92     12.16 o 
  -1  11   3       13.28       11.12      3.63 o 
   0  11   3       77.45       80.92      8.88 o 
   1  11   3      343.81      354.53     16.81 o 
   2  11   3       99.14       96.26      9.52 o 
   3  11   3      102.07      109.05     10.11 o 
   4  11   3        0.04        0.12      5.93 o 
   5  11   3        1.81        1.29      3.69 o 
   6  11   3        0.22       -5.30      5.30 o 
   7  11   3        3.10        1.15      3.94 o 
   8  11   3        0.18        6.23      4.97 o 
   9  11   3       12.08       20.16     11.62 o 
  10  11   3       31.44       48.06     21.92 o 
 -10  12   3        7.83       -1.44      4.75 o 
  -9  12   3       12.62       13.46      6.64 o 
  -8  12   3        0.02       -6.59      6.59 o 
  -7  12   3        1.22        0.43      3.55 o 
  -6  12   3        0.80       -0.79      2.34 o 
  -5  12   3        3.34        4.82      2.55 o 
  -4  12   3       95.62       75.84      9.26 o 
  -3  12   3        2.43        8.82      4.22 o 
  -2  12   3       50.41       46.28      7.13 o 
  -1  12   3       27.02       24.51      5.95 o 
   0  12   3        6.55        3.25      4.15 o 
   1  12   3       13.41       12.43      5.41 o 
   2  12   3        4.94        6.95      5.77 o 
   3  12   3        2.31       -6.44      6.44 o 
   4  12   3       60.02       75.43     13.00 o 
   5  12   3       12.07        7.16     11.28 o 
   6  12   3        0.41        8.69      4.90 o 
   7  12   3        1.61       -4.01      4.01 o 
   8  12   3        0.03        1.58      4.81 o 
  -8  13   3        0.24        3.69      4.11 o 
  -7  13   3        9.80        5.12      9.62 o 
  -6  13   3        6.20        8.63      5.76 o 
  -5  13   3        1.31       -3.51      3.51 o 
  -4  13   3       51.37       50.27      7.89 o 
  -3  13   3       14.05       15.74      4.87 o 
  -2  13   3        0.15       -0.01      7.78 o 
  -1  13   3        1.96        8.62      5.79 o 
   0  13   3       39.12       32.93      8.75 o 
   1  13   3       97.79       95.24     19.04 o 
   2  13   3       10.57       10.53      6.94 o 
   3  13   3       26.58       25.40      7.41 o 
   4  13   3        4.23       -0.23     21.58 o 
   5  13   3        0.18       -1.95      4.43 o 
   6  13   3        0.01        4.30      9.83 o 
  -4  14   3        2.51       19.16     14.09 o 
  -3  14   3        7.44        7.37      4.95 o 
  -2  14   3        1.48       -1.08      4.51 o 
  -1  14   3       32.46       22.43      7.54 o 
   0  14   3       12.39        7.22      6.09 o 
   1  14   3        6.31       -2.82     15.15 o 
   2  14   3       16.20        6.11     13.13 o 
 -18   0   4       73.20       63.85     18.26 o 
 -17   0   4       12.66        8.31      7.41 o 
 -16   0   4      135.34      125.31     23.22 o 
 -15   0   4      870.51      955.42     61.89 o 
 -14   0   4       45.10       69.28     17.25 o 
 -13   0   4        0.64        0.77      3.30 o 
 -12   0   4        0.71        3.35      4.98 o 
 -11   0   4      216.58      233.27     17.44 o 
 -10   0   4      153.83      162.36     13.99 o 
  -9   0   4      637.70      602.77     21.22 o 
  -8   0   4     2126.55     2147.31     67.50 o 
  -7   0   4     4564.83     5075.52    100.66 o 
  -6   0   4      579.08      620.10     34.18 o 
  -5   0   4     3890.20     4154.38     43.06 o 
  -4   0   4     3306.48     3309.51     76.38 o 
  -3   0   4     1249.19     1160.69     17.74 o 
  -2   0   4      146.19      149.58      9.96 o 
  -1   0   4      846.61      788.97     21.89 o 
   0   0   4     1782.09     1648.51     24.93 o 
   1   0   4       21.31       22.52      5.96 o 
   2   0   4       58.40       62.92      8.70 o 
   3   0   4     1485.30     1523.80     48.14 o 
   4   0   4      219.79      214.21      7.25 o 
   5   0   4       12.18       14.62      3.56 o 
   6   0   4      468.32      465.93     22.50 o 
   7   0   4      135.99      151.30     13.41 o 
   8   0   4      810.29      863.48     25.46 o 
   9   0   4      649.46      621.54     26.72 o 
  10   0   4      442.09      412.61     22.23 o 
  11   0   4      528.24      532.80     25.81 o 
  12   0   4      232.45      241.66     17.86 o 
  13   0   4      490.26      515.47     36.63 o 
  14   0   4       16.29       15.26      7.64 o 
  15   0   4        2.59       -2.52      3.54 o 
 -18   1   4       21.88       25.39     12.13 o 
 -17   1   4        9.80       10.96      6.21 o 
 -16   1   4       25.83       24.13      7.68 o 
 -15   1   4       18.67       21.77      6.65 o 
 -14   1   4      102.88      114.34     22.12 o 
 -13   1   4       31.41       27.52      3.54 o 
 -12   1   4      262.10      249.12     22.93 o 
 -11   1   4       91.96       89.30      8.90 o 
 -10   1   4       11.62        7.13      2.46 o 
  -9   1   4       34.60       28.76      2.73 o 
  -8   1   4      653.65      694.92     22.66 o 
  -7   1   4     1237.81     1380.91     37.09 o 
  -6   1   4     1337.40     1352.22     26.42 o 
  -5   1   4      413.27      403.35     13.72 o 
  -4   1   4      658.14      665.46     24.06 o 
  -3   1   4       55.42       48.90      3.59 o 
  -2   1   4      931.64      904.48     18.13 o 
  -1   1   4      158.31      131.51      6.68 o 
   0   1   4      272.77      242.05      7.97 o 
   1   1   4      714.94      692.20     12.93 o 
   2   1   4      798.54      757.59     38.39 o 
   3   1   4      936.87      887.31     20.84 o 
   4   1   4       17.33       29.39      3.88 o 
   5   1   4      757.34      721.92     17.89 o 
   6   1   4      724.85      756.05     18.99 o 
   7   1   4     1625.12     1608.31     25.74 o 
   8   1   4      337.95      348.47      8.65 o 
   9   1   4      893.54      874.09     23.44 o 
  10   1   4      450.05      478.94     18.72 o 
  11   1   4       43.93       41.27      5.18 o 
  12   1   4       49.97       46.15      6.28 o 
  13   1   4       44.43       54.81      7.15 o 
  14   1   4       36.98       35.86      7.12 o 
  15   1   4        3.67       18.08      8.21 o 
 -18   2   4       24.70       22.58      8.02 o 
 -17   2   4       40.58       36.12      9.56 o 
 -16   2   4        5.33       -1.35     10.23 o 
 -15   2   4        2.28        0.02      2.74 o 
 -14   2   4      100.87       87.72      9.85 o 
 -13   2   4      117.89      116.55     11.09 o 
 -12   2   4      426.78      432.26     20.55 o 
 -11   2   4      481.63      507.25     21.56 o 
 -10   2   4       23.61       24.79      5.06 o 
  -9   2   4        6.35        2.89      2.05 o 
  -8   2   4        7.67       11.83      2.28 o 
  -7   2   4        0.56       -0.52      1.06 o 
  -6   2   4     1983.14     2000.80     24.17 o 
  -5   2   4       89.08      112.55      5.78 o 
  -4   2   4      311.31      360.20     10.57 o 
  -3   2   4      123.67      163.88      6.28 o 
  -2   2   4      147.32      161.44      5.27 o 
  -1   2   4      999.26      947.22     17.91 o 
   0   2   4     3908.01     4175.30     28.38 o 
   1   2   4       73.86      100.04      7.33 o 
   2   2   4        5.13        6.24      3.26 o 
   3   2   4      129.17      120.32      6.40 o 
   4   2   4       11.36       13.41      2.57 o 
   5   2   4       19.16       21.99      2.88 o 
   6   2   4       13.14       15.37      2.62 o 
   7   2   4      107.03       87.06      5.89 o 
   8   2   4      212.86      187.28      9.67 o 
   9   2   4        5.83        2.73      2.09 o 
  10   2   4      506.02      524.90     16.05 o 
  11   2   4        4.81        3.67      2.67 o 
  12   2   4       39.93       40.15      5.78 o 
  13   2   4      102.36       95.16     10.23 o 
  14   2   4        1.45       -1.47      9.21 o 
  15   2   4        0.48       -4.27      6.67 o 
 -18   3   4        5.21        7.10      4.92 o 
 -17   3   4       45.07       59.19     11.92 o 
 -16   3   4        0.51        0.03      3.13 o 
 -15   3   4        3.24       -2.47      3.46 o 
 -14   3   4       82.17       87.74     12.75 o 
 -13   3   4        5.09       -0.41      3.80 o 
 -12   3   4       77.30       77.74      8.93 o 
 -11   3   4      112.80      112.95     12.94 o 
 -10   3   4      131.21      125.02     10.57 o 
  -9   3   4        0.83        2.85      2.02 o 
  -8   3   4       86.99       94.53      8.89 o 
  -7   3   4      125.10      114.35      6.45 o 
  -6   3   4       33.47       44.01      4.22 o 
  -5   3   4      140.75      158.47      6.04 o 
  -4   3   4      659.33      814.42     14.70 o 
  -3   3   4        2.90        1.53      1.04 o 
  -2   3   4     1059.30     1081.06     15.09 o 
  -1   3   4      656.64      790.78     14.94 o 
   0   3   4     1641.87     1781.10     25.58 o 
   1   3   4      138.51      142.52      8.09 o 
   2   3   4     3018.13     3153.11     51.78 o 
   3   3   4       16.12       12.75      2.15 o 
   4   3   4       66.34       70.79      3.04 o 
   5   3   4      133.30      124.93      5.42 o 
   6   3   4       29.74       26.46      3.25 o 
   7   3   4      209.61      201.52     11.74 o 
   8   3   4      235.70      243.19     15.95 o 
   9   3   4        0.13        0.14      1.61 o 
  10   3   4      267.98      278.34     15.69 o 
  11   3   4        6.18        4.88      3.00 o 
  12   3   4       12.80        9.16      4.42 o 
  13   3   4        1.25       -2.65      3.00 o 
  14   3   4        0.79       -1.74      3.15 o 
  15   3   4       11.30       10.06      5.79 o 
 -17   4   4        0.01       -2.69      2.69 o 
 -16   4   4       75.78       73.66      9.77 o 
 -15   4   4       13.45       12.83      4.22 o 
 -14   4   4        7.67       10.00      3.59 o 
 -13   4   4       26.51       17.36      7.05 o 
 -12   4   4      198.04      194.34     14.28 o 
 -11   4   4      918.16      941.91     48.67 o 
 -10   4   4       15.00       11.62      3.83 o 
  -9   4   4      815.36      816.15     23.48 o 
  -8   4   4       19.48       23.78      4.27 o 
  -7   4   4     2216.54     2265.95     36.52 o 
  -6   4   4      542.51      559.16     17.01 o 
  -5   4   4      130.69      120.43      6.28 o 
  -4   4   4      638.35      647.33     12.94 o 
  -3   4   4        3.94        5.25      1.43 o 
  -2   4   4      130.92      148.47      8.63 o 
  -1   4   4      703.22      717.91     11.20 o 
   0   4   4       87.47       81.17      5.20 o 
   1   4   4       52.24       57.75      4.72 o 
   2   4   4      237.18      280.90     12.42 o 
   3   4   4       77.40       75.29      5.91 o 
   4   4   4        6.55       11.09      1.41 o 
   5   4   4      180.94      171.29      4.75 o 
   6   4   4      184.99      178.81      6.65 o 
   7   4   4      710.31      699.62     14.62 o 
   8   4   4        0.22        8.70      4.97 o 
   9   4   4        3.10        9.34      4.78 o 
  10   4   4       26.61       30.04      4.63 o 
  11   4   4       34.30       31.51     11.02 o 
  12   4   4       12.78       10.71      9.12 o 
  13   4   4        0.84       -3.25      7.68 o 
  14   4   4       32.84       24.48     10.45 o 
  15   4   4       19.38        9.49      6.77 o 
 -17   5   4        0.74        2.23      2.72 o 
 -16   5   4        1.84        9.30      5.27 o 
 -15   5   4       43.62       41.22      6.45 o 
 -14   5   4      213.29      236.08     14.94 o 
 -13   5   4        1.15       -2.51      2.51 o 
 -12   5   4       20.91        7.79      3.33 o 
 -11   5   4       19.48       21.67      5.18 o 
 -10   5   4       81.13       83.44      9.53 o 
  -9   5   4      850.78      848.95     28.33 o 
  -8   5   4      316.92      318.98     16.92 o 
  -7   5   4       95.56       95.65      9.13 o 
  -6   5   4       81.12       93.77      5.48 o 
  -5   5   4       67.70       70.61      5.03 o 
  -4   5   4       66.99       89.48      5.44 o 
  -3   5   4      338.70      366.64     10.16 o 
  -2   5   4      911.19      901.11     15.86 o 
  -1   5   4     3232.51     3289.54     54.81 o 
   0   5   4     1678.38     1694.61     28.31 o 
   1   5   4        0.25        1.01      1.05 o 
   2   5   4      167.50      141.87     17.62 o 
   3   5   4       14.70       12.69      3.05 o 
   4   5   4       24.59       18.63      2.41 o 
   5   5   4      308.32      318.33     21.52 o 
   6   5   4     1342.17     1341.85     62.03 o 
   7   5   4     1612.99     1642.29     70.18 o 
   8   5   4       27.89       29.21     10.74 o 
   9   5   4       35.35       35.49     10.97 o 
  10   5   4       39.33       19.96     10.05 o 
  11   5   4       13.56       14.03      7.28 o 
  12   5   4       14.29        2.96      4.81 o 
  13   5   4       25.41       28.98      7.14 o 
  14   5   4       85.02      114.30     21.85 o 
 -17   6   4       21.83       27.44      6.93 o 
 -16   6   4      130.33      153.93     12.98 o 
 -15   6   4        7.18        2.15      2.52 o 
 -14   6   4       39.68       41.40      6.51 o 
 -13   6   4      321.01      352.71     21.89 o 
 -12   6   4       28.76       24.95     14.74 o 
 -11   6   4        4.47        2.84      3.80 o 
 -10   6   4      115.21       99.49     13.79 o 
  -9   6   4      980.46     1031.57     41.05 o 
  -8   6   4     1399.33     1354.92     30.81 o 
  -7   6   4       25.05       20.49      5.43 o 
  -6   6   4        8.81        6.40      2.09 o 
  -5   6   4       69.39       67.38      4.70 o 
  -4   6   4      949.63      921.75     16.04 o 
  -3   6   4      284.59      280.58      9.44 o 
  -2   6   4       22.49       19.12      2.58 o 
  -1   6   4     1304.22     1244.78     27.96 o 
   0   6   4      916.15      899.46     18.15 o 
   1   6   4        1.44        2.13      1.64 o 
   2   6   4      128.48      129.61      6.70 o 
   3   6   4      445.30      447.84     26.08 o 
   4   6   4      505.59      493.00     27.53 o 
   5   6   4      201.90      176.36     16.85 o 
   6   6   4      114.38      111.85     18.89 o 
   7   6   4      132.46      144.02     21.92 o 
   8   6   4        4.56        6.53      5.69 o 
   9   6   4       51.50       37.70     12.08 o 
  10   6   4       50.75       51.19     13.46 o 
  11   6   4       51.42       65.80     16.05 o 
  12   6   4        1.38       -6.58      6.58 o 
  13   6   4       32.63       48.33     14.66 o 
  14   6   4       38.42       45.72     15.11 o 
 -16   7   4       19.22       17.02      5.49 o 
 -15   7   4        0.17       -3.88      3.88 o 
 -14   7   4        6.66       11.82      6.26 o 
 -13   7   4      203.46      237.65     23.35 o 
 -12   7   4       44.22       58.86     11.30 o 
 -11   7   4       30.55       14.19      5.13 o 
 -10   7   4       91.36       93.38     13.30 o 
  -9   7   4       28.06       22.39      4.09 o 
  -8   7   4      211.55      203.19     12.87 o 
  -7   7   4      226.05      207.98     11.09 o 
  -6   7   4       62.64       78.93     10.18 o 
  -5   7   4      561.72      540.48     14.25 o 
  -4   7   4      634.33      608.41     14.76 o 
  -3   7   4      542.64      545.40     16.03 o 
  -2   7   4       68.23       65.22      5.91 o 
  -1   7   4       25.53       32.92      7.71 o 
   0   7   4      225.85      235.59     12.46 o 
   1   7   4      169.90      163.09      7.36 o 
   2   7   4      110.26       98.94      4.92 o 
   3   7   4      500.07      494.50     27.75 o 
   4   7   4      429.05      403.48     21.21 o 
   5   7   4       15.12       12.19      3.55 o 
   6   7   4       32.06       19.28      8.90 o 
   7   7   4       48.23       42.98     13.93 o 
   8   7   4      140.48      144.54     23.02 o 
   9   7   4      218.26      255.59     31.05 o 
  10   7   4       95.37      153.49     24.52 o 
  11   7   4      267.86      292.65     34.50 o 
  12   7   4      119.10      134.77     24.02 o 
  13   7   4        2.93       -8.69      8.69 o 
 -15   8   4        4.71       -2.09      3.45 o 
 -14   8   4        1.58        1.51      3.85 o 
 -13   8   4       27.16       31.58      9.07 o 
 -12   8   4       40.39       58.95     11.93 o 
 -11   8   4       50.04       43.36     10.31 o 
 -10   8   4      172.97      162.98     28.22 o 
  -9   8   4       30.30       33.19      8.61 o 
  -8   8   4        4.35        2.67      2.21 o 
  -7   8   4        4.84        3.48      3.33 o 
  -6   8   4      580.39      561.63     18.71 o 
  -5   8   4       35.33       30.38      4.39 o 
  -4   8   4      417.16      409.94     15.24 o 
  -3   8   4       91.45       95.20      7.94 o 
  -2   8   4       24.60       27.88      4.35 o 
  -1   8   4      265.08      272.73     13.26 o 
   0   8   4       20.28       23.13      4.54 o 
   1   8   4      647.07      670.12     15.44 o 
   2   8   4      368.59      374.75     12.62 o 
   3   8   4       44.30       44.58      7.51 o 
   4   8   4       84.95      103.93     11.18 o 
   5   8   4       14.68       13.58      2.65 o 
   6   8   4        0.02        1.26      2.53 o 
   7   8   4        0.06        5.84      6.40 o 
   8   8   4       57.82       38.09     12.04 o 
   9   8   4        2.36       11.77      8.23 o 
  10   8   4        4.02       -2.09      4.79 o 
  11   8   4        1.59       13.75      8.85 o 
  12   8   4       29.15       46.64     15.22 o 
 -14   9   4       19.75       25.46      9.02 o 
 -13   9   4       11.18        9.26      5.95 o 
 -12   9   4        2.96        3.35      4.35 o 
 -11   9   4        7.88        6.58      8.17 o 
 -10   9   4        1.86       -1.54      5.99 o 
  -9   9   4        5.74        9.28     10.10 o 
  -8   9   4       23.14       22.42      9.00 o 
  -7   9   4      202.98      202.39     24.84 o 
  -6   9   4       48.29       50.44     12.34 o 
  -5   9   4      505.59      546.16     26.94 o 
  -4   9   4      128.14      123.45     18.36 o 
  -3   9   4      198.19      213.40     14.76 o 
  -2   9   4       39.46       43.84      6.02 o 
  -1   9   4       73.00       67.36      6.42 o 
   0   9   4       75.72       73.84      6.42 o 
   1   9   4       75.18       76.41      6.81 o 
   2   9   4       94.07       88.60      9.08 o 
   3   9   4      705.08      722.41     30.47 o 
   4   9   4       32.08       27.31      5.51 o 
   5   9   4        7.22        2.26      3.22 o 
   6   9   4       13.45       11.67     10.96 o 
   7   9   4        2.21        4.80      4.57 o 
   8   9   4       31.58       36.82      9.62 o 
   9   9   4        3.88        2.09      4.74 o 
  10   9   4        0.66       -5.21      5.21 o 
  11   9   4       14.54       17.53      9.61 o 
 -13  10   4       52.30       61.26     13.35 o 
 -12  10   4       13.18        7.96     20.53 o 
 -11  10   4       42.69       49.59     11.33 o 
 -10  10   4        0.11        3.36      4.63 o 
  -9  10   4        1.20        0.87      3.87 o 
  -8  10   4        5.49        9.88      5.54 o 
  -7  10   4       12.61       17.84      7.80 o 
  -6  10   4      167.24      151.82     21.15 o 
  -5  10   4      103.86       99.69     16.63 o 
  -4  10   4       12.52        3.80      4.18 o 
  -3  10   4       75.78       82.12     13.01 o 
  -2  10   4       27.39       28.06      4.54 o 
  -1  10   4      168.33      156.11     10.03 o 
   0  10   4      310.83      330.75     21.22 o 
   1  10   4       40.44       42.50      5.91 o 
   2  10   4        0.57       10.52      4.85 o 
   3  10   4       27.65       17.69      5.25 o 
   4  10   4        1.72        4.67      3.10 o 
   5  10   4        8.92        4.79      3.90 o 
   6  10   4       27.56       42.14     11.65 o 
   7  10   4       11.75       12.01      5.97 o 
   8  10   4       21.63       26.48     10.94 o 
   9  10   4        0.56        1.66      9.13 o 
  10  10   4       43.42       54.41     12.32 o 
 -12  11   4        0.06       -6.27      6.27 o 
 -11  11   4        2.40        6.09      5.78 o 
 -10  11   4        2.87        2.82      5.09 o 
  -9  11   4        0.03       -0.19      3.07 o 
  -8  11   4       12.48        8.99      6.13 o 
  -7  11   4        0.00        3.16      6.15 o 
  -6  11   4       40.08       52.48     13.21 o 
  -5  11   4        1.61       -1.15      3.43 o 
  -4  11   4        4.08        2.32      2.92 o 
  -3  11   4       38.67       39.90      6.71 o 
  -2  11   4       69.10       59.94      8.46 o 
  -1  11   4       53.86       58.54      7.79 o 
   0  11   4      431.52      436.37     20.16 o 
   1  11   4      115.78      101.02     15.22 o 
   2  11   4        8.49       -3.97      5.29 o 
   3  11   4       17.62        9.11      4.88 o 
   4  11   4        9.22       13.54      5.01 o 
   5  11   4       85.67       87.23     12.11 o 
   6  11   4       46.55       55.91     12.23 o 
   7  11   4      116.88      131.58     18.39 o 
   8  11   4        6.84       10.89      6.51 o 
   9  11   4       45.22       71.57     14.24 o 
 -10  12   4       78.44       72.46     18.24 o 
  -9  12   4       68.39       68.84     18.15 o 
  -8  12   4       11.00       13.21      7.47 o 
  -7  12   4       13.57       10.49      4.81 o 
  -6  12   4       18.51       13.20      4.92 o 
  -5  12   4       11.22        4.05      3.01 o 
  -4  12   4        2.64        6.91      3.58 o 
  -3  12   4       42.67       45.28      7.52 o 
  -2  12   4      111.35      138.22     12.77 o 
  -1  12   4       78.02       97.28     14.92 o 
   0  12   4        0.90       -5.61      6.00 o 
   1  12   4       70.68       86.14     14.17 o 
   2  12   4       37.25       35.51      9.44 o 
   3  12   4       12.63       11.69      5.42 o 
   4  12   4        8.60        2.67      5.22 o 
   5  12   4       13.98       12.85      9.55 o 
   6  12   4       23.36       26.67     16.41 o 
   7  12   4       29.01       29.91      9.94 o 
  -7  13   4        0.95       -6.18      6.18 o 
  -6  13   4        7.14        6.64      4.77 o 
  -5  13   4        2.24        2.14      2.89 o 
  -4  13   4       43.40       49.74     10.43 o 
  -3  13   4      128.82      126.33     18.30 o 
  -2  13   4       12.74       21.31      7.90 o 
  -1  13   4        3.19        3.46      4.59 o 
   0  13   4        4.70        8.65     11.25 o 
   1  13   4       19.30       10.71      7.33 o 
   2  13   4       56.76       72.62     13.49 o 
   3  13   4        3.84        1.39      3.40 o 
   4  13   4       11.63       20.72      7.93 o 
 -18   1   5       26.77       17.75      6.78 o 
 -17   1   5       49.02       40.17     12.63 o 
 -16   1   5        0.01        1.87      3.01 o 
 -15   1   5       62.88       64.66     12.08 o 
 -14   1   5        1.97       -1.38      2.98 o 
 -13   1   5      231.76      233.94     16.41 o 
 -12   1   5       17.89       12.70      4.23 o 
 -11   1   5       67.72       64.79      8.37 o 
 -10   1   5      159.39      156.99      8.01 o 
  -9   1   5        9.92       11.28      2.50 o 
  -8   1   5        0.11        1.12      1.86 o 
  -7   1   5      343.55      352.72     10.13 o 
  -6   1   5        1.27        1.53      3.07 o 
  -5   1   5     1220.42     1266.54     28.81 o 
  -4   1   5        1.82        1.64      1.46 o 
  -3   1   5        3.24        5.56      1.54 o 
  -2   1   5       61.39       56.98      5.16 o 
  -1   1   5        1.38       -0.20      1.26 o 
   0   1   5        0.09        3.34      1.77 o 
   1   1   5       34.54       39.59      3.69 o 
   2   1   5     1032.92     1159.60     23.72 o 
   3   1   5      819.41      835.19     38.74 o 
   4   1   5       39.27       33.14      4.93 o 
   5   1   5      511.87      570.91     17.98 o 
   6   1   5       49.14       58.05      6.21 o 
   7   1   5      457.39      456.61     15.61 o 
   8   1   5      170.50      173.42      9.38 o 
   9   1   5       39.90       37.30      5.02 o 
  10   1   5       46.54       44.31      5.45 o 
  11   1   5        5.66        2.71      2.23 o 
  12   1   5        6.93        1.68      2.03 o 
  13   1   5       20.05       29.65      5.47 o 
  14   1   5       29.81       11.72      5.64 o 
 -18   2   5       47.96       29.56      9.10 o 
 -17   2   5        2.07       -4.87      4.87 o 
 -16   2   5       10.92        7.82      4.60 o 
 -15   2   5       54.69       50.60      9.18 o 
 -14   2   5      115.46      119.92     12.07 o 
 -13   2   5        5.75       10.03      3.68 o 
 -12   2   5        2.65        0.08      2.59 o 
 -11   2   5      311.11      303.89     20.47 o 
 -10   2   5     2140.47     2159.00     45.51 o 
  -9   2   5      151.56      144.45      9.48 o 
  -8   2   5      774.49      815.37     18.54 o 
  -7   2   5     1775.92     1709.37     22.04 o 
  -6   2   5     1124.53     1193.47     21.67 o 
  -5   2   5      214.50      199.54      8.83 o 
  -4   2   5      480.29      451.69     11.49 o 
  -3   2   5     1960.00     1922.92     23.80 o 
  -2   2   5     1735.11     1774.90     35.46 o 
  -1   2   5      163.98      190.99     11.15 o 
   0   2   5      309.30      292.31     12.30 o 
   1   2   5      263.00      191.88      9.27 o 
   2   2   5      417.18      362.23     24.06 o 
   3   2   5      208.62      235.84     19.71 o 
   4   2   5      286.57      278.94     11.32 o 
   5   2   5      313.57      288.24     10.96 o 
   6   2   5      612.14      546.46     15.40 o 
   7   2   5      746.88      703.91     21.32 o 
   8   2   5       16.23       15.64      4.00 o 
   9   2   5       12.55       12.55      2.12 o 
  10   2   5        0.36        1.59      3.60 o 
  11   2   5       85.03       73.88     10.20 o 
  12   2   5        7.29        5.75      2.52 o 
  13   2   5        3.18        2.79      3.53 o 
  14   2   5        0.22       -3.39      3.39 o 
 -18   3   5        4.22        1.00      5.47 o 
 -17   3   5      143.30      136.78     14.07 o 
 -16   3   5      162.24      185.14     15.86 o 
 -15   3   5        8.54        7.47      3.65 o 
 -14   3   5        0.28       -1.00      4.22 o 
 -13   3   5        1.62        2.29      2.88 o 
 -12   3   5        0.29       -1.49      2.36 o 
 -11   3   5        0.43       -1.04      2.30 o 
 -10   3   5      423.17      437.08     17.76 o 
  -9   3   5       87.04       85.28     11.77 o 
  -8   3   5      173.67      195.41     17.05 o 
  -7   3   5       21.70       21.82      3.91 o 
  -6   3   5      152.28      169.89      7.73 o 
  -5   3   5        7.10       10.39      2.87 o 
  -4   3   5     1189.31     1205.13     19.46 o 
  -3   3   5        5.75        2.32      1.30 o 
  -2   3   5       64.07       71.85      4.48 o 
  -1   3   5      238.59      219.61      9.64 o 
   0   3   5      647.48      590.52     19.41 o 
   1   3   5        0.24        4.20      2.15 o 
   2   3   5        8.04       19.27      3.47 o 
   3   3   5      332.35      303.75     14.16 o 
   4   3   5      837.30      793.73     21.68 o 
   5   3   5      351.47      355.20     10.80 o 
   6   3   5      424.49      413.33     11.97 o 
   7   3   5      285.20      286.69     11.69 o 
   8   3   5        0.28       -0.59      1.33 o 
   9   3   5       90.44       69.40      6.74 o 
  10   3   5       54.73       18.48      9.52 o 
  11   3   5      171.67      169.08     16.94 o 
  12   3   5       93.70       91.63     12.53 o 
  13   3   5      241.31      250.46     20.92 o 
  14   3   5       92.71       73.51     17.48 o 
 -17   4   5        6.60        7.98      5.37 o 
 -16   4   5      171.72      163.67     17.59 o 
 -15   4   5       44.66       36.66      7.25 o 
 -14   4   5       39.49       46.15      6.68 o 
 -13   4   5      123.07      129.63     10.83 o 
 -12   4   5      128.43      131.07     10.52 o 
 -11   4   5       12.85       17.53      3.80 o 
 -10   4   5      139.31      137.61     12.30 o 
  -9   4   5      211.72      214.72     14.74 o 
  -8   4   5      291.96      288.67     20.85 o 
  -7   4   5      440.71      450.45     19.02 o 
  -6   4   5       55.31       37.34      5.71 o 
  -5   4   5      195.88      202.02     10.57 o 
  -4   4   5      848.74      838.90     18.67 o 
  -3   4   5      820.55      855.38     18.41 o 
  -2   4   5       37.08       22.46      2.73 o 
  -1   4   5       84.71       80.25      4.79 o 
   0   4   5     2462.55     2615.46     35.16 o 
   1   4   5      544.54      522.01     15.84 o 
   2   4   5      173.03      145.34      7.98 o 
   3   4   5        0.41        2.09      1.04 o 
   4   4   5       13.16       13.01      2.18 o 
   5   4   5      450.60      435.47     10.30 o 
   6   4   5       18.25       17.58      2.35 o 
   7   4   5      372.69      350.20     10.34 o 
   8   4   5      265.95      297.46      9.94 o 
   9   4   5      216.91      205.78     11.98 o 
  10   4   5        7.27       13.85      7.41 o 
  11   4   5        3.51        7.59      6.63 o 
  12   4   5        5.02        9.55      4.39 o 
  13   4   5       20.85       20.22      6.43 o 
  14   4   5        7.07        8.10      6.92 o 
 -17   5   5        1.36       -0.47      4.02 o 
 -16   5   5       60.61       46.96      7.19 o 
 -15   5   5        9.50       -2.41      3.48 o 
 -14   5   5       23.85       22.43      4.93 o 
 -13   5   5        0.23       -2.45      2.45 o 
 -12   5   5       30.79       34.61      6.88 o 
 -11   5   5      148.12      145.18     13.47 o 
 -10   5   5      114.78      123.96     19.09 o 
  -9   5   5        4.74       -1.33      3.49 o 
  -8   5   5       44.08       36.87      7.44 o 
  -7   5   5      106.26      117.31     12.93 o 
  -6   5   5       15.74       20.46      7.18 o 
  -5   5   5      128.62      140.67     10.22 o 
  -4   5   5        3.22        3.28      1.94 o 
  -3   5   5       58.98       56.99      4.87 o 
  -2   5   5       50.69       44.80      3.29 o 
  -1   5   5      301.28      311.42     10.84 o 
   0   5   5       69.72       70.24      5.10 o 
   1   5   5       26.85       16.33      4.17 o 
   2   5   5       47.81       33.40      4.01 o 
   3   5   5      210.65      205.76      9.50 o 
   4   5   5       36.46       35.21      2.62 o 
   5   5   5        2.05        0.44      1.22 o 
   6   5   5       19.60       19.21      2.15 o 
   7   5   5        4.50        1.03      2.38 o 
   8   5   5      611.24      611.80     46.05 o 
   9   5   5       92.16      101.08     19.18 o 
  10   5   5        0.84       -2.32      5.58 o 
  11   5   5        1.31       -5.83      5.83 o 
  12   5   5        0.16       -8.31      8.31 o 
  13   5   5        1.40        2.38      6.12 o 
 -16   6   5        5.01        1.23      2.59 o 
 -15   6   5       42.70       37.21      6.61 o 
 -14   6   5        1.56       -3.35      3.35 o 
 -13   6   5       46.72       67.21     12.32 o 
 -12   6   5      169.65      192.45     20.15 o 
 -11   6   5        4.16       17.55      6.21 o 
 -10   6   5       12.11       -0.69      2.87 o 
  -9   6   5       67.68       73.59     19.34 o 
  -8   6   5        7.19        7.97      2.63 o 
  -7   6   5      373.91      342.14     18.93 o 
  -6   6   5      219.59      243.09     18.49 o 
  -5   6   5       52.98       49.62      4.83 o 
  -4   6   5      154.50      139.04      7.46 o 
  -3   6   5       12.28        8.98      1.97 o 
  -2   6   5       96.84      106.07      5.85 o 
  -1   6   5      526.78      521.36     15.74 o 
   0   6   5      148.89      148.10      8.09 o 
   1   6   5       57.91       65.79      8.83 o 
   2   6   5       54.19       52.66      4.81 o 
   3   6   5        0.09        0.38      2.64 o 
   4   6   5       28.03       37.87      9.15 o 
   5   6   5       93.13       60.63     10.44 o 
   6   6   5        9.68        4.32      1.73 o 
   7   6   5        0.32        1.93      6.32 o 
   8   6   5        0.12       -1.52      5.12 o 
   9   6   5        0.94        5.67      4.80 o 
  10   6   5       44.64       33.23     11.83 o 
  11   6   5        0.02        4.20      7.02 o 
  12   6   5       10.32       10.26      6.59 o 
  13   6   5       16.89       15.50      9.04 o 
 -16   7   5        2.62        3.50      4.13 o 
 -15   7   5        4.86       -1.80      3.54 o 
 -14   7   5        0.55        1.41      5.18 o 
 -13   7   5       24.13       24.36      8.75 o 
 -12   7   5        7.59       -2.08      7.27 o 
 -11   7   5        0.92       -0.01      4.31 o 
 -10   7   5       42.57       44.72      9.42 o 
  -9   7   5        1.83       -0.50      2.16 o 
  -8   7   5      113.54      109.89     14.26 o 
  -7   7   5       16.17       14.76      3.00 o 
  -6   7   5       54.34       47.72      5.12 o 
  -5   7   5       22.03       20.45      3.81 o 
  -4   7   5       43.01       53.93      5.33 o 
  -3   7   5       21.18       14.01      2.88 o 
  -2   7   5       62.76       49.56      6.05 o 
  -1   7   5      135.98      125.02      9.09 o 
   0   7   5       72.21       70.69      5.74 o 
   1   7   5       23.86       25.06      3.63 o 
   2   7   5       31.58       25.38      3.34 o 
   3   7   5      862.74      880.79     31.97 o 
   4   7   5      158.67      158.52     20.37 o 
   5   7   5      234.33      243.48     21.44 o 
   6   7   5      142.53      113.67     21.13 o 
   7   7   5      179.93      139.42     23.70 o 
   8   7   5       54.31       59.77     15.87 o 
   9   7   5       44.80       40.52     13.01 o 
  10   7   5       11.77       14.72      8.20 o 
  11   7   5       23.45       33.22     12.58 o 
  12   7   5        1.75       14.96     11.10 o 
 -15   8   5        4.56       10.89      4.73 o 
 -14   8   5        2.56       -1.27      5.38 o 
 -13   8   5       67.31       66.72     12.98 o 
 -12   8   5      119.52      106.65     15.95 o 
 -11   8   5      113.08      136.08     17.57 o 
 -10   8   5       17.90        4.67      9.97 o 
  -9   8   5      212.60      209.97     27.30 o 
  -8   8   5        8.99        8.57      2.91 o 
  -7   8   5       16.25       17.20      3.40 o 
  -6   8   5       39.22       43.27      5.19 o 
  -5   8   5       95.23       94.20     12.37 o 
  -4   8   5      401.36      359.55     16.21 o 
  -3   8   5      734.45      727.96     19.88 o 
  -2   8   5       61.42       63.06      7.82 o 
  -1   8   5       62.93       58.94      6.48 o 
   0   8   5     1307.15     1356.43     24.37 o 
   1   8   5        0.83       -1.29      1.29 o 
   2   8   5       59.56       56.15      4.92 o 
   3   8   5        0.12        3.63      4.39 o 
   4   8   5      113.90      113.30     12.45 o 
   5   8   5      267.56      290.25     19.86 o 
   6   8   5      110.46      113.13     15.63 o 
   7   8   5        7.44        8.02      7.38 o 
   8   8   5        7.73        5.23      5.95 o 
   9   8   5       52.52       53.96     15.75 o 
  10   8   5        7.75        2.28      4.67 o 
  11   8   5        1.28       -0.39      5.39 o 
 -14   9   5        0.86        2.80      4.52 o 
 -13   9   5        1.65       -0.90      4.63 o 
 -12   9   5       14.58       16.99      7.40 o 
 -11   9   5       30.58       29.99     11.59 o 
 -10   9   5      141.41      127.54     22.69 o 
  -9   9   5        1.01        2.85      3.20 o 
  -8   9   5       19.43        6.31      4.37 o 
  -7   9   5        8.41       13.03      6.22 o 
  -6   9   5        0.10       -0.61      2.89 o 
  -5   9   5        6.22        6.51      3.03 o 
  -4   9   5       54.56       58.69      8.25 o 
  -3   9   5        0.99       -2.36      2.36 o 
  -2   9   5      140.12      127.39     10.43 o 
  -1   9   5      237.75      240.30     12.30 o 
   0   9   5      158.81      168.02      9.62 o 
   1   9   5      174.25      185.15     10.82 o 
   2   9   5      135.33      152.64     18.47 o 
   3   9   5       25.69       25.91      6.49 o 
   4   9   5       50.30       58.23      9.49 o 
   5   9   5      203.58      204.51     17.33 o 
   6   9   5      133.17      149.78     18.59 o 
   7   9   5      103.27      137.68     18.12 o 
   8   9   5       22.71       33.11      9.41 o 
   9   9   5       36.81       37.59     12.52 o 
  10   9   5        0.45       -0.67      3.99 o 
 -13  10   5       29.84       31.51     10.66 o 
 -12  10   5       39.89       28.70     12.45 o 
 -11  10   5       14.95        9.61      7.92 o 
 -10  10   5        7.91       13.83      8.60 o 
  -9  10   5       61.40       65.47     16.45 o 
  -8  10   5        6.20       -5.91      5.91 o 
  -7  10   5        0.07        0.38      4.11 o 
  -6  10   5       66.51       49.36     12.70 o 
  -5  10   5      121.32      121.65     19.32 o 
  -4  10   5      120.65      134.65     15.58 o 
  -3  10   5      111.83      112.78     13.89 o 
  -2  10   5      261.26      284.05     20.86 o 
  -1  10   5       27.29       32.86      6.18 o 
   0  10   5      236.97      235.55     14.75 o 
   1  10   5        0.05        3.09      4.02 o 
   2  10   5      147.76      166.20     15.61 o 
   3  10   5       59.59       58.87      9.47 o 
   4  10   5        7.06        7.79      3.82 o 
   5  10   5        0.18        4.04      4.47 o 
   6  10   5       75.08      106.40     15.99 o 
   7  10   5       31.13       41.21     19.82 o 
   8  10   5        2.20       -4.98      4.98 o 
   9  10   5       75.52      111.74     19.94 o 
 -11  11   5        0.04        2.97      5.51 o 
 -10  11   5        1.78       -6.73      6.73 o 
  -9  11   5        8.53        4.83      5.31 o 
  -8  11   5       16.24       11.73      7.86 o 
  -7  11   5        4.42       18.91      8.32 o 
  -6  11   5       74.99       62.71     19.28 o 
  -5  11   5        3.56       -0.98      2.60 o 
  -4  11   5        4.52        0.37      4.45 o 
  -3  11   5        5.86        9.55      4.00 o 
  -2  11   5       94.42       84.20     10.72 o 
  -1  11   5       44.98       27.82      9.18 o 
   0  11   5      224.80      227.00     42.84 o 
   1  11   5       15.52       17.66      7.55 o 
   2  11   5       37.56       49.30     10.72 o 
   3  11   5       28.51       38.30      8.20 o 
   4  11   5       16.87       35.39      8.10 o 
   5  11   5        0.24        2.73      4.11 o 
   6  11   5        0.46       -1.28     15.74 o 
   7  11   5       11.89       22.09      8.37 o 
  -9  12   5        0.03        8.31      6.56 o 
  -8  12   5        0.01       -6.25      6.25 o 
  -7  12   5        0.01       -3.62     12.83 o 
  -6  12   5        0.58       -3.51      3.51 o 
  -5  12   5        6.59        5.34      5.23 o 
  -4  12   5       10.02        7.05      3.82 o 
  -3  12   5        6.60        3.65      4.57 o 
  -2  12   5       53.18       36.36      9.83 o 
  -1  12   5       31.11       46.80     12.77 o 
   0  12   5        0.53        2.11      5.08 o 
   1  12   5        8.34        1.93     16.87 o 
   2  12   5       13.69       15.87      6.89 o 
   3  12   5        0.80       -0.99     11.79 o 
   4  12   5        0.05        1.31      3.63 o 
   5  12   5        7.84       20.91      8.12 o 
  -6  13   5        5.56        0.76      4.61 o 
  -5  13   5        8.71        5.11     23.70 o 
  -4  13   5        7.52        7.76      4.37 o 
  -3  13   5       98.87       80.45     16.66 o 
  -2  13   5       22.25       21.88      7.68 o 
  -1  13   5       37.94       29.18      9.47 o 
   0  13   5       19.51       13.11      7.07 o 
   1  13   5        1.99       -1.01      4.08 o 
   2  13   5        8.50        9.40      5.63 o 
 -18   0   6       23.59       21.39     11.53 o 
 -17   0   6       10.32        1.32      4.60 o 
 -16   0   6       15.88       29.82     12.84 o 
 -15   0   6        4.36       15.01      9.29 o 
 -14   0   6       56.15       35.45     13.15 o 
 -13   0   6      293.84      280.37     34.65 o 
 -12   0   6       58.70       75.83     19.10 o 
 -11   0   6        3.90        6.62      2.92 o 
 -10   0   6        5.71        0.38      2.23 o 
  -9   0   6      981.26     1084.13     26.00 o 
  -8   0   6       20.79       24.33      5.99 o 
  -7   0   6      569.06      564.47     26.83 o 
  -6   0   6      792.47      831.87     31.80 o 
  -5   0   6      845.41      878.00     26.27 o 
  -4   0   6      126.19      176.25     11.66 o 
  -3   0   6      276.18      296.87     17.21 o 
  -2   0   6      771.96      780.27     27.02 o 
  -1   0   6      159.54      151.68     14.68 o 
   0   0   6       31.41       38.93      7.85 o 
   1   0   6      341.51      329.60     13.38 o 
   2   0   6     2572.64     2350.13     38.66 o 
   3   0   6     2205.14     2302.78     35.85 o 
   4   0   6     1436.59     1490.52     30.79 o 
   5   0   6      762.27      775.34     26.10 o 
   6   0   6     1221.23     1203.27     33.06 o 
   7   0   6      148.97      153.21     12.13 o 
   8   0   6      134.89      132.91     13.97 o 
   9   0   6       96.20      124.29     13.66 o 
  10   0   6        8.47       16.95      5.68 o 
  11   0   6       62.85       71.26     10.62 o 
  12   0   6       42.17       44.37     11.64 o 
  13   0   6       64.86       70.09     11.00 o 
 -18   1   6       12.38        9.15      5.37 o 
 -17   1   6        0.01       -0.80      3.71 o 
 -16   1   6       90.28      135.97     24.40 o 
 -15   1   6       26.16       33.03      9.14 o 
 -14   1   6       31.45       29.48      6.10 o 
 -13   1   6       25.53       26.46      5.72 o 
 -12   1   6      122.19      124.72      6.84 o 
 -11   1   6       56.41       64.88      5.22 o 
 -10   1   6      196.99      214.92     15.63 o 
  -9   1   6      132.95      127.33      6.23 o 
  -8   1   6       15.05        9.04      3.02 o 
  -7   1   6      157.49      139.80      9.49 o 
  -6   1   6       75.62       71.73      6.68 o 
  -5   1   6      201.75      218.18      9.35 o 
  -4   1   6      888.74      889.70     21.34 o 
  -3   1   6      462.32      496.44     14.41 o 
  -2   1   6      113.68      112.29      8.72 o 
  -1   1   6        0.07        1.15      1.89 o 
   0   1   6       48.11       47.89      4.60 o 
   1   1   6       19.06       19.24      2.95 o 
   2   1   6       26.63       24.62      4.11 o 
   3   1   6      346.48      325.02     29.87 o 
   4   1   6      246.51      239.58     24.27 o 
   5   1   6       43.87       37.81      6.50 o 
   6   1   6      229.75      208.98      7.44 o 
   7   1   6       42.88       45.16      5.17 o 
   8   1   6       15.80        9.95      2.49 o 
   9   1   6       81.04      100.07      8.62 o 
  10   1   6       76.60       85.27      8.01 o 
  11   1   6       31.11       28.15      4.68 o 
  12   1   6        3.93        4.01      2.25 o 
  13   1   6       52.49       53.74     10.34 o 
 -17   2   6        1.87        3.18     11.14 o 
 -16   2   6        7.88       18.14      5.89 o 
 -15   2   6       15.60       16.44      4.06 o 
 -14   2   6        1.79       -0.30      2.39 o 
 -13   2   6        1.62       -1.15      2.81 o 
 -12   2   6       13.04       10.51      3.32 o 
 -11   2   6       42.35       43.61      7.27 o 
 -10   2   6        9.52        4.81      2.04 o 
  -9   2   6      600.47      590.67     11.91 o 
  -8   2   6       38.54       39.91      4.96 o 
  -7   2   6        2.91        4.70      1.88 o 
  -6   2   6       26.76       35.06      5.41 o 
  -5   2   6      399.62      392.12     22.16 o 
  -4   2   6       34.04       33.18      5.99 o 
  -3   2   6      305.90      345.00     13.49 o 
  -2   2   6        5.24        1.58      1.54 o 
  -1   2   6        4.09       -0.49      2.07 o 
   0   2   6      544.76      544.67     15.63 o 
   1   2   6        1.53        0.71      1.46 o 
   2   2   6       21.63       30.70      6.24 o 
   3   2   6       27.73       21.86      4.36 o 
   4   2   6      730.81      759.20     32.03 o 
   5   2   6       69.96       75.37      8.25 o 
   6   2   6      369.52      344.95     18.77 o 
   7   2   6       16.31        8.23      3.39 o 
   8   2   6        4.92        5.56      3.52 o 
   9   2   6       32.31       29.75      5.54 o 
  10   2   6       27.33       25.38      4.20 o 
  11   2   6        1.36        2.47      3.96 o 
  12   2   6       25.01       14.00      5.23 o 
  13   2   6       81.92       93.92     13.45 o 
 -17   3   6        2.67       -0.74      4.85 o 
 -16   3   6        0.17       -3.34      3.34 o 
 -15   3   6        6.31        8.40      3.29 o 
 -14   3   6       50.62       39.87      6.26 o 
 -13   3   6        0.94       -0.43      2.20 o 
 -12   3   6       29.12       28.17      5.15 o 
 -11   3   6       51.15       43.97      6.04 o 
 -10   3   6       79.95       85.49      9.78 o 
  -9   3   6       41.16      135.20     18.59 o 
  -8   3   6       48.31       35.23      5.54 o 
  -7   3   6        2.69        2.15      2.10 o 
  -6   3   6       22.99       34.51     10.38 o 
  -5   3   6       21.48       15.76      4.26 o 
  -4   3   6       39.57       44.72      4.82 o 
  -3   3   6        3.64       16.48      3.16 o 
  -2   3   6       77.60       76.41      4.84 o 
  -1   3   6      549.66      627.93     13.00 o 
   0   3   6       94.14       90.11      5.19 o 
   1   3   6        7.73        5.06      2.45 o 
   2   3   6       33.89       35.41      5.56 o 
   3   3   6       46.38       48.13      6.46 o 
   4   3   6       13.48       16.29      3.25 o 
   5   3   6        2.11        3.49      1.56 o 
   6   3   6        8.06        3.32      2.36 o 
   7   3   6       18.09       23.90      4.32 o 
   8   3   6       25.94       20.07      6.80 o 
   9   3   6       11.92       13.78      7.48 o 
  10   3   6        0.36        0.55      3.30 o 
  11   3   6       11.26        7.79      4.57 o 
  12   3   6       17.37       25.50      7.28 o 
  13   3   6        0.16       -5.78      5.78 o 
 -17   4   6        6.30        3.55      5.36 o 
 -16   4   6        1.48       -3.64      3.64 o 
 -15   4   6        4.41        5.67      2.74 o 
 -14   4   6       10.27        8.80      3.02 o 
 -13   4   6       23.95       15.20      7.68 o 
 -12   4   6        0.10       -0.26      2.22 o 
 -11   4   6       70.80       71.10      7.86 o 
 -10   4   6      424.87      418.84     21.87 o 
  -9   4   6      577.51      593.06     17.59 o 
  -8   4   6       12.18       33.37     11.56 o 
  -7   4   6       14.11        7.70      6.19 o 
  -6   4   6        4.61       -0.78      2.68 o 
  -5   4   6       67.29       74.73      7.65 o 
  -4   4   6       15.72       14.50      2.51 o 
  -3   4   6       11.68       15.74      2.57 o 
  -2   4   6       24.58       29.82      3.32 o 
  -1   4   6      817.67      759.26     15.68 o 
   0   4   6      111.33      105.58      7.32 o 
   1   4   6      120.24      115.52      7.65 o 
   2   4   6       86.72       87.98     11.36 o 
   3   4   6      143.04      124.56      9.68 o 
   4   4   6      272.49      248.83     12.30 o 
   5   4   6        4.58        5.09      2.43 o 
   6   4   6      108.70       98.75      8.69 o 
   7   4   6       15.24       13.00      3.23 o 
   8   4   6        0.70        1.27      2.24 o 
   9   4   6        8.81        0.56      4.88 o 
  10   4   6        0.14       -0.48      4.75 o 
  11   4   6       32.74       36.53      9.00 o 
  12   4   6        0.70        2.74      4.94 o 
 -16   5   6       60.10       64.06      8.53 o 
 -15   5   6       63.00       62.45      8.33 o 
 -14   5   6       59.96       62.25      8.19 o 
 -13   5   6       44.99       49.27      6.96 o 
 -12   5   6        0.06        0.88      2.67 o 
 -11   5   6       13.88       18.87      6.86 o 
 -10   5   6       43.99       61.57     26.81 o 
  -9   5   6       54.88       50.09      6.43 o 
  -8   5   6      312.08      328.28     14.43 o 
  -7   5   6      271.76      248.46     27.97 o 
  -6   5   6       60.33       72.13     14.48 o 
  -5   5   6        4.49        7.87      3.40 o 
  -4   5   6      416.68      428.33     18.49 o 
  -3   5   6       86.59       95.79      7.32 o 
  -2   5   6        5.34        1.60      1.57 o 
  -1   5   6       16.36       15.62      2.47 o 
   0   5   6       95.46      104.42      6.37 o 
   1   5   6       24.88       23.62      3.85 o 
   2   5   6        6.62        3.89      3.22 o 
   3   5   6       23.77       29.01      4.29 o 
   4   5   6       90.63       77.84      5.34 o 
   5   5   6        0.00        2.33      1.32 o 
   6   5   6       79.42       55.20      5.42 o 
   7   5   6       14.02       13.04      6.73 o 
   8   5   6        0.90       -7.94      7.94 o 
   9   5   6       28.66       34.26     12.16 o 
  10   5   6       96.75      116.66     21.84 o 
  11   5   6       74.03       81.34     18.93 o 
  12   5   6       20.86       24.56      7.52 o 
 -16   6   6       51.39       41.45      8.43 o 
 -15   6   6        2.81        7.68      6.81 o 
 -14   6   6        1.24        2.78      3.18 o 
 -13   6   6       83.05       89.18     14.24 o 
 -12   6   6      109.11      128.94     16.74 o 
 -11   6   6        1.27        5.12      8.23 o 
 -10   6   6       43.91       40.96     12.66 o 
  -9   6   6       47.50       47.63      7.05 o 
  -8   6   6      212.94      198.56     13.40 o 
  -7   6   6      265.26      268.16     29.30 o 
  -6   6   6      369.15      380.70     33.53 o 
  -5   6   6       63.18       62.77     13.37 o 
  -4   6   6      116.86      110.78      8.14 o 
  -3   6   6      883.48      899.56     21.61 o 
  -2   6   6      144.76      130.42     10.19 o 
  -1   6   6       54.30       58.98      5.00 o 
   0   6   6        3.80        2.54      2.08 o 
   1   6   6       40.20       33.94      4.08 o 
   2   6   6      896.05      827.50     43.51 o 
   3   6   6      546.00      523.23     17.75 o 
   4   6   6      424.36      417.41     10.64 o 
   5   6   6       33.61       36.51      8.82 o 
   6   6   6      139.41      185.53     27.00 o 
   7   6   6       42.96       71.31     17.29 o 
   8   6   6       92.58       90.47     19.19 o 
   9   6   6       63.51       87.65     18.92 o 
  10   6   6       17.81       11.63      7.62 o 
  11   6   6       40.04       32.64     12.28 o 
 -15   7   6        4.24        5.29      4.23 o 
 -14   7   6       52.61       68.84     14.03 o 
 -13   7   6      102.83       98.83     22.39 o 
 -12   7   6       67.53       66.25     22.93 o 
 -11   7   6       67.49       62.49     17.02 o 
 -10   7   6       38.07       22.01      9.72 o 
  -9   7   6       52.79       52.17     14.55 o 
  -8   7   6       35.66       34.89     11.38 o 
  -7   7   6       70.40       61.36     13.95 o 
  -6   7   6        2.24        1.03      2.39 o 
  -5   7   6       98.82       97.00     10.36 o 
  -4   7   6     1024.83     1017.45     30.29 o 
  -3   7   6       38.82       35.33      4.32 o 
  -2   7   6       24.04       26.33      6.28 o 
  -1   7   6       21.67       22.12      3.65 o 
   0   7   6        6.49        3.03      1.82 o 
   1   7   6       51.02       49.30      5.75 o 
   2   7   6        4.07        3.30      1.55 o 
   3   7   6       90.50       85.11      4.85 o 
   4   7   6       17.82        3.62      5.70 o 
   5   7   6       16.55       11.81     17.05 o 
   6   7   6       37.16       27.15     10.99 o 
   7   7   6        0.21        2.60      6.33 o 
   8   7   6        3.36        3.15      5.92 o 
   9   7   6        3.17       10.41      6.37 o 
  10   7   6        0.33       -6.27      6.95 o 
  11   7   6        0.01       -9.33      9.33 o 
 -14   8   6        0.92        3.08     10.69 o 
 -13   8   6        3.92        6.10      4.85 o 
 -12   8   6       17.69       27.16     11.28 o 
 -11   8   6        0.40        9.18      7.30 o 
 -10   8   6        0.25       -0.57      5.60 o 
  -9   8   6        5.46        1.14      4.01 o 
  -8   8   6       11.80       14.50      7.81 o 
  -7   8   6       11.91       14.55      5.71 o 
  -6   8   6      165.00      134.19     13.35 o 
  -5   8   6       62.63       73.50      9.25 o 
  -4   8   6      117.29      117.21     10.84 o 
  -3   8   6       14.95       12.73      3.95 o 
  -2   8   6        0.05       -2.60      2.60 o 
  -1   8   6        3.11        2.80      1.97 o 
   0   8   6       71.63       68.00      6.14 o 
   1   8   6       49.69       54.68      8.76 o 
   2   8   6        4.24        6.02      6.12 o 
   3   8   6        4.55        2.82      3.29 o 
   4   8   6        2.92       -0.39      3.47 o 
   5   8   6       82.73       86.14     11.32 o 
   6   8   6       85.05       85.29     19.92 o 
   7   8   6       22.49       27.07     11.68 o 
   8   8   6       11.21        1.05      6.19 o 
   9   8   6       59.54       71.38     18.73 o 
  10   8   6       14.26        5.24      6.04 o 
 -13   9   6        7.55       22.44     11.61 o 
 -12   9   6        0.05       -1.54      4.29 o 
 -11   9   6        0.03        2.25      4.31 o 
 -10   9   6       10.97        4.44      3.43 o 
  -9   9   6        7.77        2.08      5.61 o 
  -8   9   6        1.39        0.17      3.71 o 
  -7   9   6        2.27       -5.34      5.34 o 
  -6   9   6        0.22        7.35      5.63 o 
  -5   9   6       15.62        9.01      6.31 o 
  -4   9   6       56.72       61.81     10.84 o 
  -3   9   6        2.68        3.51      3.15 o 
  -2   9   6      206.22      240.16     19.70 o 
  -1   9   6       17.27       21.54      5.88 o 
   0   9   6       67.42       66.00      8.15 o 
   1   9   6        0.05        1.94      3.26 o 
   2   9   6       27.57       19.88      6.23 o 
   3   9   6       53.29       63.69      9.58 o 
   4   9   6       11.33       13.58      5.30 o 
   5   9   6       18.40        7.44      4.96 o 
   6   9   6       30.19       64.58     14.84 o 
   7   9   6       31.00       33.04      9.27 o 
   8   9   6        3.16        2.81     12.06 o 
   9   9   6        0.02       -7.97      7.97 o 
 -12  10   6        2.16       -6.40      6.40 o 
 -11  10   6        2.49       12.31      8.25 o 
 -10  10   6        0.08        0.04      5.89 o 
  -9  10   6       48.63       61.96     16.38 o 
  -8  10   6        7.82       -2.14      4.20 o 
  -7  10   6        2.28        2.90      3.65 o 
  -6  10   6        5.98       -1.60      3.68 o 
  -5  10   6       16.05       21.52      6.87 o 
  -4  10   6        0.97       -0.38     12.60 o 
  -3  10   6       93.80       90.04     12.83 o 
  -2  10   6        3.03        8.48      4.36 o 
  -1  10   6       28.92       41.13      7.06 o 
   0  10   6       71.56       60.68     12.76 o 
   1  10   6       53.01       68.64     12.99 o 
   2  10   6       87.18       91.13     11.93 o 
   3  10   6        3.59        8.39      4.10 o 
   4  10   6        0.38        1.84      4.07 o 
   5  10   6        0.05       10.02      5.41 o 
   6  10   6       41.08       65.08     12.24 o 
   7  10   6        0.33       -8.24     11.17 o 
 -10  11   6       20.77       16.47      9.09 o 
  -9  11   6       34.79       14.76      8.83 o 
  -8  11   6       11.87       23.72     10.03 o 
  -7  11   6        0.03       -2.02      3.97 o 
  -6  11   6        2.65       -4.23     16.44 o 
  -5  11   6        0.02       -2.85      8.54 o 
  -4  11   6       81.00      100.80     14.36 o 
  -3  11   6        2.98        1.42      3.38 o 
  -2  11   6        1.08        3.55      7.86 o 
  -1  11   6      121.72      127.69     18.35 o 
   0  11   6       31.65       45.63     14.23 o 
   1  11   6        1.14       -0.83      4.30 o 
   2  11   6       31.27       34.54     10.15 o 
   3  11   6        2.25        8.68      4.78 o 
   4  11   6       33.93       43.32      8.95 o 
   5  11   6        7.13        9.89      4.89 o 
   6  11   6        7.71        7.33     13.06 o 
  -8  12   6       19.24       27.07     11.15 o 
  -7  12   6       54.35       55.98     12.50 o 
  -6  12   6       25.07       30.29     15.92 o 
  -5  12   6        2.64        5.28      4.23 o 
  -4  12   6       19.09       32.05     10.57 o 
  -3  12   6      117.12      108.44     17.86 o 
  -2  12   6       81.50      101.47     16.77 o 
  -1  12   6       39.97       53.33     12.28 o 
   0  12   6        5.92       21.97      9.86 o 
   1  12   6        0.01        0.48      9.26 o 
   2  12   6       21.24       34.05     16.46 o 
   3  12   6       48.87       43.60     38.95 o 
 -17   1   7        0.18       23.47     26.57 o 
 -16   1   7        1.57       -4.09      4.60 o 
 -15   1   7        1.22        1.32      3.20 o 
 -14   1   7       45.00       52.13      7.06 o 
 -13   1   7      274.07      282.38     16.59 o 
 -12   1   7        0.26        0.19      1.76 o 
 -11   1   7        8.12        2.80      2.48 o 
 -10   1   7       83.25       93.64     10.73 o 
  -9   1   7        0.93        0.53      2.80 o 
  -8   1   7      207.74      231.25     13.29 o 
  -7   1   7      892.27      921.72     25.77 o 
  -6   1   7      730.97      729.45     22.30 o 
  -5   1   7       55.00       55.40      6.83 o 
  -4   1   7     1106.57     1121.02     22.27 o 
  -3   1   7        0.04        1.86      3.69 o 
  -2   1   7      324.30      305.33     14.30 o 
  -1   1   7       64.99       64.60      5.57 o 
   0   1   7       45.93       42.58      4.36 o 
   1   1   7      163.17      178.20      9.45 o 
   2   1   7      560.82      589.61     16.83 o 
   3   1   7      181.11      202.39     10.32 o 
   4   1   7       91.82       82.86      7.18 o 
   5   1   7       54.31       52.51      4.56 o 
   6   1   7       29.69       26.82      3.17 o 
   7   1   7       12.47       10.43      3.56 o 
   8   1   7        6.76        5.66      2.59 o 
   9   1   7        9.79       11.12      5.66 o 
  10   1   7        0.72       -0.04      2.08 o 
  11   1   7       25.77       38.41      7.12 o 
  12   1   7        0.91        2.83      3.93 o 
 -17   2   7        3.88       -0.78      6.41 o 
 -16   2   7        4.56        2.31      6.72 o 
 -15   2   7        1.95       -1.33      2.15 o 
 -14   2   7        0.77        1.20      2.49 o 
 -13   2   7        0.95        2.05      3.70 o 
 -12   2   7      222.83      228.51     17.49 o 
 -11   2   7       22.36       23.20      3.95 o 
 -10   2   7       10.15        6.15      2.65 o 
  -9   2   7       39.03       39.86      5.33 o 
  -8   2   7        0.39        1.51      2.11 o 
  -7   2   7      254.71      248.38     16.22 o 
  -6   2   7        1.61        1.95      3.18 o 
  -5   2   7        1.69        1.39      3.15 o 
  -4   2   7        0.98        3.81      2.36 o 
  -3   2   7      252.83      227.92     11.57 o 
  -2   2   7       17.10       19.61      5.50 o 
  -1   2   7      167.05      166.49      9.74 o 
   0   2   7      942.28      923.61     21.98 o 
   1   2   7      776.26      750.68     19.19 o 
   2   2   7        5.53        8.41      3.12 o 
   3   2   7      179.90      197.24     13.62 o 
   4   2   7      293.12      297.22     20.05 o 
   5   2   7        0.81       -0.11      2.37 o 
   6   2   7        4.40        3.78      3.04 o 
   7   2   7       10.58        6.26      3.25 o 
   8   2   7      125.34      139.79     10.46 o 
   9   2   7       93.93       98.43      8.93 o 
  10   2   7      258.88      297.94     19.90 o 
  11   2   7       92.82      106.65     14.65 o 
  12   2   7       58.25       65.10     11.74 o 
 -17   3   7       11.68        8.45      4.29 o 
 -16   3   7       19.55       26.07      6.76 o 
 -15   3   7       50.80       40.24      6.47 o 
 -14   3   7       15.37       10.57      3.94 o 
 -13   3   7      141.58      160.27     12.41 o 
 -12   3   7        0.33       -0.22      2.80 o 
 -11   3   7      120.56      151.10     14.18 o 
 -10   3   7     1163.96     1107.10     36.95 o 
  -9   3   7      252.97      273.69     13.76 o 
  -8   3   7       38.33       47.28     13.46 o 
  -7   3   7      118.90      115.92     20.16 o 
  -6   3   7      286.91      281.62     19.33 o 
  -5   3   7       80.83       97.03      8.68 o 
  -4   3   7      180.98      174.12     12.00 o 
  -3   3   7      642.95      670.34     20.44 o 
  -2   3   7       99.26      111.77      6.95 o 
  -1   3   7        2.43        1.87      2.12 o 
   0   3   7       23.99       21.84      3.02 o 
   1   3   7       77.49       91.63      9.36 o 
   2   3   7      352.17      341.91     17.84 o 
   3   3   7      314.72      291.42     16.46 o 
   4   3   7      488.90      483.49     26.17 o 
   5   3   7      111.71      124.81     11.23 o 
   6   3   7        0.42       -2.65      4.38 o 
   7   3   7       73.22       68.42     11.38 o 
   8   3   7        0.03       -7.89     11.99 o 
   9   3   7       20.94       23.30      7.34 o 
  10   3   7        2.90        5.80      4.16 o 
  11   3   7       35.62       32.87      8.33 o 
  12   3   7        8.23       10.33      5.14 o 
 -16   4   7        0.25       -3.24      3.24 o 
 -15   4   7       15.50       17.34      4.05 o 
 -14   4   7       59.12       57.07     12.24 o 
 -13   4   7       72.65       69.33      8.60 o 
 -12   4   7       95.61      102.64     10.09 o 
 -11   4   7        5.68        6.84      3.47 o 
 -10   4   7       78.43       78.71     12.24 o 
  -9   4   7       37.34       27.77     11.84 o 
  -8   4   7       16.48       31.77     11.23 o 
  -7   4   7        4.78       10.18      4.32 o 
  -6   4   7        5.68        1.17      2.63 o 
  -5   4   7        0.47        1.02      2.40 o 
  -4   4   7        3.11        3.28      2.63 o 
  -3   4   7      261.28      265.78     13.10 o 
  -2   4   7       33.30       34.97      3.72 o 
  -1   4   7      527.37      510.16     17.66 o 
   0   4   7      502.15      508.73     29.58 o 
   1   4   7       11.94        9.98      3.19 o 
   2   4   7        1.59        0.04      2.59 o 
   3   4   7       70.49       51.08      7.00 o 
   4   4   7      150.88      165.67     10.94 o 
   5   4   7      172.48      194.62     13.13 o 
   6   4   7       36.97       40.16      7.96 o 
   7   4   7       80.58       81.50      8.95 o 
   8   4   7      103.02       98.38     19.91 o 
   9   4   7        4.28        1.33      4.35 o 
  10   4   7       76.14       76.23     17.85 o 
  11   4   7       17.03       11.93      7.78 o 
 -16   5   7       20.15        8.79      4.73 o 
 -15   5   7        3.36        8.83      3.51 o 
 -14   5   7        1.26        1.17      2.71 o 
 -13   5   7       80.67       87.49     13.39 o 
 -12   5   7       68.87       58.62     11.16 o 
 -11   5   7        0.27       -7.15      7.15 o 
 -10   5   7      193.08      178.64     27.71 o 
  -9   5   7        2.81       -2.67      6.38 o 
  -8   5   7      402.08      396.12     38.39 o 
  -7   5   7      583.26      553.90     43.96 o 
  -6   5   7        4.53       -0.06      4.13 o 
  -5   5   7       12.92        4.18      2.83 o 
  -4   5   7      330.14      339.09     22.16 o 
  -3   5   7       37.05       45.40      8.01 o 
  -2   5   7        7.21        7.45      2.46 o 
  -1   5   7       31.53       36.70      3.76 o 
   0   5   7      151.63      135.11      7.92 o 
   1   5   7       30.81       26.62      4.19 o 
   2   5   7       19.30       17.34      6.04 o 
   3   5   7       52.89       39.52      9.47 o 
   4   5   7      155.66      169.18     18.08 o 
   5   5   7       12.38       18.45      3.94 o 
   6   5   7        1.63       -3.02      5.78 o 
   7   5   7       21.73       26.72     10.40 o 
   8   5   7        1.19       -3.70      4.12 o 
   9   5   7       12.95        6.67      6.40 o 
  10   5   7        9.90       14.98      8.80 o 
  11   5   7        3.04       -7.29      7.29 o 
 -15   6   7       11.50       13.90      6.83 o 
 -14   6   7        0.66       -5.95      6.41 o 
 -13   6   7        1.44       -0.03      8.70 o 
 -12   6   7       23.42       15.06      8.50 o 
 -11   6   7       46.65       45.27     14.89 o 
 -10   6   7        1.24        9.27      8.55 o 
  -9   6   7        9.47       22.29     10.01 o 
  -8   6   7       38.62       31.39     10.88 o 
  -7   6   7       25.05       17.43      8.82 o 
  -6   6   7      150.62      163.65     23.48 o 
  -5   6   7        0.01        3.63      5.80 o 
  -4   6   7       20.94       17.49      6.22 o 
  -3   6   7      157.58      127.78      7.18 o 
  -2   6   7       26.43       15.02      4.45 o 
  -1   6   7       18.40       10.28      2.51 o 
   0   6   7       67.79       57.36      5.69 o 
   1   6   7        1.53        0.71      1.52 o 
   2   6   7      331.06      320.07     13.98 o 
   3   6   7       10.08        7.75      6.34 o 
   4   6   7      134.68      119.27      9.09 o 
   5   6   7        3.13        2.31      4.54 o 
   6   6   7        9.00       13.39      8.72 o 
   7   6   7        0.50       12.75      9.68 o 
   8   6   7        2.07        2.06      6.07 o 
   9   6   7       18.25       13.77     10.26 o 
  10   6   7        5.38       -4.29      5.92 o 
 -14   7   7        0.70       15.38      8.04 o 
 -13   7   7       60.27       61.42     18.88 o 
 -12   7   7      158.69      153.62     27.46 o 
 -11   7   7        0.27        3.06      5.13 o 
 -10   7   7        4.95        9.24      6.92 o 
  -9   7   7        7.75        3.84      5.03 o 
  -8   7   7       92.60      116.39     20.95 o 
  -7   7   7      171.33      195.53     26.34 o 
  -6   7   7       42.19       45.80     12.72 o 
  -5   7   7      196.98      199.86     25.64 o 
  -4   7   7       29.19       28.73      9.33 o 
  -3   7   7      438.13      425.16     27.34 o 
  -2   7   7        3.43        6.15      2.02 o 
  -1   7   7       24.99       32.98      4.88 o 
   0   7   7        5.76        4.21      2.41 o 
   1   7   7       72.12       70.27     11.14 o 
   2   7   7        0.97        2.44      3.67 o 
   3   7   7        8.78       -3.04      3.55 o 
   4   7   7        0.17        2.06      7.71 o 
   5   7   7       58.53       70.56     13.75 o 
   6   7   7       10.21        3.71      5.84 o 
   7   7   7       37.73       30.58     12.63 o 
   8   7   7        8.68       19.58     10.00 o 
   9   7   7        0.20        5.71      6.81 o 
 -13   8   7       17.90        9.53      9.34 o 
 -12   8   7        4.34       -7.22      7.24 o 
 -11   8   7        0.31        2.68      5.23 o 
 -10   8   7       34.85       17.68      9.65 o 
  -9   8   7        0.01       -1.31      4.32 o 
  -8   8   7       18.43       16.91      7.84 o 
  -7   8   7       50.92       74.22     16.77 o 
  -6   8   7       30.88       26.50     10.53 o 
  -5   8   7      122.16       90.67     17.35 o 
  -4   8   7      109.39       97.20     22.92 o 
  -3   8   7       69.47       66.14     10.91 o 
  -2   8   7        0.46       -0.80      3.58 o 
  -1   8   7       68.39       59.70     10.08 o 
   0   8   7      200.93      199.47     19.22 o 
   1   8   7       83.99      100.29     11.79 o 
   2   8   7       15.02        0.09      3.70 o 
   3   8   7       98.84      135.95     17.48 o 
   4   8   7      114.17      125.28     13.91 o 
   5   8   7        0.57       -3.45      3.45 o 
   6   8   7        6.91       10.98      7.54 o 
   7   8   7        7.87       13.13      9.33 o 
   8   8   7       68.89       94.26     22.19 o 
 -12   9   7       11.24        4.52      6.24 o 
 -11   9   7        3.91       -0.32      3.98 o 
 -10   9   7       29.33       31.06     11.84 o 
  -9   9   7       63.59       81.57     19.01 o 
  -8   9   7       80.91      105.18     20.75 o 
  -7   9   7       72.87       81.19     17.64 o 
  -6   9   7       75.62       87.78     17.77 o 
  -5   9   7       46.19       49.58     12.81 o 
  -4   9   7      132.76      119.72     17.92 o 
  -3   9   7      171.46      170.38     18.04 o 
  -2   9   7       85.98       80.39     12.05 o 
  -1   9   7       68.61       72.80     10.90 o 
   0   9   7      118.30      113.13     17.11 o 
   1   9   7       25.54       31.87      7.52 o 
   2   9   7        9.14       10.48      4.35 o 
   3   9   7       85.73       95.39     12.32 o 
   4   9   7       29.54       30.81      7.18 o 
   5   9   7        4.18       -1.63      3.56 o 
   6   9   7        8.46        7.23      6.37 o 
   7   9   7        0.17        0.40     10.51 o 
 -11  10   7       24.84       44.33     15.77 o 
 -10  10   7        0.91        2.54      4.46 o 
  -9  10   7       14.38       27.94     11.45 o 
  -8  10   7        0.06       -6.23      6.23 o 
  -7  10   7        9.19       25.16     10.19 o 
  -6  10   7        0.17        8.03      6.02 o 
  -5  10   7       68.52       67.83     12.86 o 
  -4  10   7       31.14       27.06      7.48 o 
  -3  10   7       23.44       19.96      6.66 o 
  -2  10   7       37.50       60.85     20.30 o 
  -1  10   7        1.91       -4.05      4.81 o 
   0  10   7        0.25        7.19      6.31 o 
   1  10   7       13.91       13.00      7.80 o 
   2  10   7       13.71       22.32      6.90 o 
   3  10   7       14.66        3.04      4.75 o 
   4  10   7       23.58       30.12      7.46 o 
   5  10   7       18.87       28.88      7.31 o 
   6  10   7      132.10      148.77     20.33 o 
  -9  11   7        1.89        1.83      4.42 o 
  -8  11   7        8.52        4.00      6.72 o 
  -7  11   7       21.72       16.04      9.58 o 
  -6  11   7       31.45       46.59     18.93 o 
  -5  11   7       21.98       31.29     21.07 o 
  -4  11   7        5.58       13.92     12.85 o 
  -3  11   7       37.76       27.54     19.31 o 
  -2  11   7       28.23       45.33     13.09 o 
  -1  11   7        8.81        1.28      5.90 o 
   0  11   7        0.01       -3.25     11.32 o 
   1  11   7       17.88       24.83      8.99 o 
   2  11   7        2.41       10.44      7.28 o 
   3  11   7       43.30       65.26     10.99 o 
  -5  12   7        0.01        0.59     13.45 o 
  -4  12   7        3.17       -7.52      7.61 o 
  -3  12   7       14.22        6.46      7.03 o 
  -2  12   7        0.02       -9.10      9.11 o 
  -1  12   7        0.75       -2.06      5.13 o 
   0  12   7        1.64       -3.88      5.53 o 
 -16   0   8        3.11        6.52      5.70 o 
 -15   0   8       12.58       -5.85      9.38 o 
 -14   0   8        0.02       -2.53      4.99 o 
 -13   0   8      178.99      175.58     29.98 o 
 -12   0   8      280.99      315.02     35.38 o 
 -11   0   8       74.72       67.61     11.72 o 
 -10   0   8       85.02       79.25     12.39 o 
  -9   0   8        2.00        6.79      4.27 o 
  -8   0   8       85.52       82.99     12.19 o 
  -7   0   8      128.27      139.11     15.31 o 
  -6   0   8        1.29       -4.65      4.65 o 
  -5   0   8      113.68      120.98     17.02 o 
  -4   0   8      587.25      515.54     27.89 o 
  -3   0   8      559.69      575.83     35.19 o 
  -2   0   8     1731.55     1708.35     58.46 o 
  -1   0   8      297.70      257.22     21.90 o 
   0   0   8      220.82      237.66     20.05 o 
   1   0   8      175.42      171.91     16.43 o 
   2   0   8     1102.92     1134.09     39.53 o 
   3   0   8      366.42      334.11     19.45 o 
   4   0   8      131.11      141.90     24.28 o 
   5   0   8      400.03      432.64     27.93 o 
   6   0   8      570.15      572.04     32.25 o 
   7   0   8       71.59       89.11     13.08 o 
   8   0   8       19.43       35.06      8.41 o 
   9   0   8        5.70        4.01      3.46 o 
  10   0   8       30.44       26.39      8.32 o 
  11   0   8        0.43        4.58      5.98 o 
 -16   1   8       15.81       13.25      7.14 o 
 -15   1   8        0.51       -4.49      4.49 o 
 -14   1   8       24.98       22.98      6.14 o 
 -13   1   8      109.49      128.04     14.10 o 
 -12   1   8      246.59      249.21     19.23 o 
 -11   1   8        6.91       14.36      5.07 o 
 -10   1   8      163.60      156.26     14.46 o 
  -9   1   8      275.15      266.31     15.42 o 
  -8   1   8       14.18       12.31      3.56 o 
  -7   1   8      169.80      180.39     12.18 o 
  -6   1   8      469.98      434.17     20.46 o 
  -5   1   8      432.65      422.66     19.57 o 
  -4   1   8        7.96        4.87      3.56 o 
  -3   1   8        5.29        6.45      3.47 o 
  -2   1   8      639.57      635.61     25.42 o 
  -1   1   8     1051.53     1028.57     23.14 o 
   0   1   8      332.66      335.08     13.98 o 
   1   1   8       97.72      104.03      7.59 o 
   2   1   8        0.05        0.88      2.02 o 
   3   1   8      719.04      750.00     23.24 o 
   4   1   8       47.65       55.20     10.61 o 
   5   1   8       33.07       34.39      4.20 o 
   6   1   8      106.91      107.75     10.03 o 
   7   1   8       39.29       49.35      6.84 o 
   8   1   8        5.02        2.38      2.56 o 
   9   1   8       38.46       44.19      6.50 o 
  10   1   8       48.10       47.19      8.15 o 
 -16   2   8        5.71        3.24      3.58 o 
 -15   2   8       62.29       54.32      9.48 o 
 -14   2   8        1.09       -1.55      4.45 o 
 -13   2   8       12.12        5.29      5.42 o 
 -12   2   8       30.40       25.42      6.39 o 
 -11   2   8        3.36        1.42      3.98 o 
 -10   2   8      110.98      109.46     12.25 o 
  -9   2   8      191.29      177.65     12.07 o 
  -8   2   8       57.72       58.90      7.01 o 
  -7   2   8       64.88       71.88     11.14 o 
  -6   2   8       37.50       26.75      7.84 o 
  -5   2   8      509.04      510.88     17.26 o 
  -4   2   8      129.96      115.77      8.48 o 
  -3   2   8       17.88       18.00      5.04 o 
  -2   2   8      558.23      518.98     35.97 o 
  -1   2   8      396.42      415.73     18.47 o 
   0   2   8       83.56       90.89      8.27 o 
   1   2   8      668.90      689.75     25.06 o 
   2   2   8      191.62      187.63     17.74 o 
   3   2   8       43.84       44.03     13.68 o 
   4   2   8        8.15       -6.59      6.59 o 
   5   2   8      106.02       90.70      7.51 o 
   6   2   8        9.00        6.09      3.57 o 
   7   2   8       52.83       55.37      7.71 o 
   8   2   8       60.04       55.02      9.65 o 
   9   2   8        1.87        0.85      3.96 o 
  10   2   8       41.91       35.84      7.48 o 
 -16   3   8        6.10        0.45      2.91 o 
 -15   3   8        6.49        6.60      4.86 o 
 -14   3   8        1.14        2.68      4.10 o 
 -13   3   8      218.40      233.37     18.96 o 
 -12   3   8        1.90        1.45      2.89 o 
 -11   3   8       16.57       27.72      6.42 o 
 -10   3   8        2.66        3.34      2.81 o 
  -9   3   8       20.75       19.87      4.74 o 
  -8   3   8      111.43      131.93     11.66 o 
  -7   3   8      215.67      251.92     15.97 o 
  -6   3   8        3.78        3.93      3.83 o 
  -5   3   8      451.81      452.88     19.99 o 
  -4   3   8        4.78        2.29      2.57 o 
  -3   3   8      312.13      311.13     17.33 o 
  -2   3   8       67.79       64.72     13.50 o 
  -1   3   8      265.35      287.52     13.73 o 
   0   3   8        0.40        0.83      2.62 o 
   1   3   8      272.96      285.32     17.49 o 
   2   3   8        8.44        8.59      3.47 o 
   3   3   8       74.09       71.48      8.87 o 
   4   3   8        5.94        7.97      5.13 o 
   5   3   8       21.07       14.35      4.36 o 
   6   3   8        0.66       -2.17      2.17 o 
   7   3   8        0.28        1.01      3.23 o 
   8   3   8        2.44        4.45      9.57 o 
   9   3   8       80.14      100.03     12.26 o 
  10   3   8       10.14        3.58      3.81 o 
 -15   4   8        0.34        2.69      2.56 o 
 -14   4   8       33.58       24.54      6.37 o 
 -13   4   8        4.23        3.65      3.83 o 
 -12   4   8       11.14       28.19      8.02 o 
 -11   4   8       36.99       32.02      8.44 o 
 -10   4   8       13.33       18.70      9.43 o 
  -9   4   8      142.26      114.33     14.90 o 
  -8   4   8      264.95      284.13     22.12 o 
  -7   4   8       48.92       66.80     10.31 o 
  -6   4   8      385.89      387.69     24.67 o 
  -5   4   8       44.70       33.68      5.72 o 
  -4   4   8      127.91      131.06     11.48 o 
  -3   4   8      125.81      104.39     10.39 o 
  -2   4   8        7.16        4.18      1.67 o 
  -1   4   8      735.06      740.75     37.04 o 
   0   4   8       72.76       69.37      8.69 o 
   1   4   8      691.23      641.83     34.27 o 
   2   4   8      237.49      226.95     15.39 o 
   3   4   8        9.18        3.42      6.08 o 
   4   4   8       67.86       59.25      9.02 o 
   5   4   8        5.45        4.87      7.59 o 
   6   4   8       27.61       25.54      8.40 o 
   7   4   8       20.97       16.90      9.63 o 
   8   4   8       49.78       58.96     16.79 o 
   9   4   8       46.60       65.85     17.00 o 
  10   4   8        0.46        9.12      4.67 o 
 -15   5   8       15.55       21.94     14.90 o 
 -14   5   8        9.57        3.04      5.43 o 
 -13   5   8       53.45       48.54     10.96 o 
 -12   5   8       77.44       89.16     14.19 o 
 -11   5   8       28.73       37.34     10.46 o 
 -10   5   8       56.16       68.04     17.66 o 
  -9   5   8      230.00      234.43     31.99 o 
  -8   5   8        8.19       13.75      8.03 o 
  -7   5   8       18.55       16.54      8.61 o 
  -6   5   8       81.55       76.28     16.64 o 
  -5   5   8       22.61       16.24      9.22 o 
  -4   5   8       70.66       85.54     11.77 o 
  -3   5   8       27.39       23.15      5.51 o 
  -2   5   8      271.53      265.74     12.89 o 
  -1   5   8      391.82      373.02     15.66 o 
   0   5   8      138.72      136.85      9.86 o 
   1   5   8      210.83      224.52     15.16 o 
   2   5   8      100.36      105.21     14.91 o 
   3   5   8       77.29       86.73     13.64 o 
   4   5   8        5.30       -4.28     16.99 o 
   5   5   8       35.07       50.67     18.42 o 
   6   5   8       36.23       36.93     13.59 o 
   7   5   8        3.56        6.67      6.93 o 
   8   5   8       14.86       31.29     13.54 o 
   9   5   8       86.96       84.64     20.82 o 
 -14   6   8        1.58       -2.47      9.82 o 
 -13   6   8       13.34        1.40      5.81 o 
 -12   6   8       74.46       57.08     11.94 o 
 -11   6   8       43.05       39.16     14.81 o 
 -10   6   8        3.77        3.91      6.17 o 
  -9   6   8        9.59        5.83      5.17 o 
  -8   6   8        0.39        5.61      5.81 o 
  -7   6   8      221.37      214.90     29.35 o 
  -6   6   8       39.27       35.21     11.44 o 
  -5   6   8       16.57        0.42      4.30 o 
  -4   6   8        6.53       10.73      6.41 o 
  -3   6   8        8.14        3.55      6.28 o 
  -2   6   8        4.29       -4.78      4.78 o 
  -1   6   8      116.16      132.94     13.64 o 
   0   6   8       41.68       44.44      8.57 o 
   1   6   8        4.32        1.92      9.72 o 
   2   6   8      166.70      177.01     28.26 o 
   3   6   8        0.04       -6.63     12.73 o 
   4   6   8      142.35      165.23     19.51 o 
   5   6   8      129.95      140.60     18.13 o 
   6   6   8        8.45       18.60     10.33 o 
   7   6   8       13.37       16.36     10.28 o 
   8   6   8       28.83       54.03     16.25 o 
 -13   7   8        4.57        3.35      8.17 o 
 -12   7   8       76.47       90.25     22.05 o 
 -11   7   8       89.76       68.93     19.69 o 
 -10   7   8       13.63        6.34      6.37 o 
  -9   7   8        7.81        9.31      7.74 o 
  -8   7   8        0.07        2.01      5.69 o 
  -7   7   8      313.67      341.98     36.91 o 
  -6   7   8      130.69      108.91     20.04 o 
  -5   7   8        3.75        3.85      4.54 o 
  -4   7   8       99.23       96.25     22.36 o 
  -3   7   8      178.76      178.67     18.76 o 
  -2   7   8       17.95       13.97      5.33 o 
  -1   7   8       38.48       45.06      8.54 o 
   0   7   8      106.65      103.69     14.33 o 
   1   7   8      208.88      247.78     21.28 o 
   2   7   8        0.30        9.22      4.19 o 
   3   7   8        2.46       -4.43      4.43 o 
   4   7   8       42.50       55.65     11.76 o 
   5   7   8      128.00      151.53     19.42 o 
   6   7   8      140.42      187.27     30.72 o 
   7   7   8       21.20       29.67     12.18 o 
   8   7   8        5.09       -5.51      7.57 o 
 -12   8   8        6.10        4.16      6.54 o 
 -11   8   8       64.86       63.81     18.10 o 
 -10   8   8        0.22        1.00      5.33 o 
  -9   8   8        6.10        1.49      4.37 o 
  -8   8   8        1.89        4.36      5.59 o 
  -7   8   8       30.83       33.10     11.85 o 
  -6   8   8       21.55       21.56      9.69 o 
  -5   8   8       11.32       19.00      8.74 o 
  -4   8   8       13.61       13.16      7.03 o 
  -3   8   8        0.60        4.97      4.47 o 
  -2   8   8        5.69        8.23      4.83 o 
  -1   8   8        3.30        9.22     10.29 o 
   0   8   8        3.36        2.98      9.18 o 
   1   8   8        0.99       -3.56      3.56 o 
   2   8   8       38.31       47.20      8.85 o 
   3   8   8        9.37        8.70      4.18 o 
   4   8   8       34.25       40.29      8.26 o 
   5   8   8       11.91        6.16      4.58 o 
   6   8   8       59.51       63.84     18.47 o 
 -11   9   8        0.07        7.51      7.23 o 
 -10   9   8       29.75       48.29     16.06 o 
  -9   9   8       21.37       30.59     11.61 o 
  -8   9   8        0.41       -2.12      4.41 o 
  -7   9   8        0.28       -3.28      4.84 o 
  -6   9   8       21.26       14.79      7.77 o 
  -5   9   8        7.31       10.50      5.23 o 
  -4   9   8        6.20        7.08      9.01 o 
  -3   9   8        2.21       -0.47      2.61 o 
  -2   9   8        1.37       -3.14      7.21 o 
  -1   9   8        2.27      -10.61     10.61 o 
   0   9   8        0.20        1.76      5.47 o 
   1   9   8       16.66       14.78      5.13 o 
   2   9   8        4.74        8.53      4.61 o 
   3   9   8       36.22       24.41      6.82 o 
   4   9   8       22.20       17.09     15.18 o 
   5   9   8       40.76       33.52      8.08 o 
  -9  10   8        5.47       14.79      9.68 o 
  -8  10   8        0.28       -7.16      7.16 o 
  -7  10   8       57.02       54.55     15.75 o 
  -6  10   8        9.63        6.79      4.81 o 
  -5  10   8        0.00        2.99      4.42 o 
  -4  10   8        0.16        4.26      8.14 o 
  -3  10   8       27.90        9.56     10.11 o 
  -2  10   8        7.14       18.78     12.40 o 
  -1  10   8        1.01       13.54      7.18 o 
   0  10   8        0.12       -1.59     11.90 o 
   1  10   8       49.26       67.93     14.68 o 
   2  10   8        7.29       16.02      7.53 o 
   3  10   8        1.86        4.88      4.36 o 
  -6  11   8       74.64       27.17     16.69 o 
  -5  11   8        1.51       12.92     14.39 o 
  -4  11   8       60.93       77.92     23.10 o 
  -3  11   8       26.43       42.77     19.80 o 
  -2  11   8       13.51        9.95     18.93 o 
  -1  11   8        3.56       -8.02     16.04 o 
   0  11   8        1.04       -5.78      6.21 o 
 -15   1   9       32.16       20.08     14.45 o 
 -14   1   9        8.39        6.86      8.02 o 
 -13   1   9        2.43        0.30      5.11 o 
 -12   1   9        0.15        1.14      3.72 o 
 -11   1   9        4.35        2.23      2.68 o 
 -10   1   9        2.67       -1.01      2.59 o 
  -9   1   9       11.71        7.00      3.57 o 
  -8   1   9       50.96       42.00      7.50 o 
  -7   1   9        6.46        3.10      2.05 o 
  -6   1   9       24.75       25.21      6.40 o 
  -5   1   9      306.17      286.18     19.51 o 
  -4   1   9      100.43      114.04      8.53 o 
  -3   1   9       42.16       38.25      7.08 o 
  -2   1   9       12.77        8.58      2.72 o 
  -1   1   9      223.72      196.63     16.03 o 
   0   1   9      611.03      635.11     24.30 o 
   1   1   9       10.17        7.08      3.27 o 
   2   1   9       28.49       27.47      5.11 o 
   3   1   9       61.26       63.75      7.16 o 
   4   1   9        0.93        2.29      5.01 o 
   5   1   9        0.30        3.14      3.01 o 
   6   1   9        5.99        5.25      2.89 o 
   7   1   9      194.89      196.31     15.35 o 
   8   1   9      100.45      138.73     14.65 o 
   9   1   9        8.99        8.21      4.74 o 
 -15   2   9        0.14       -2.28      3.63 o 
 -14   2   9       67.07       77.81     11.38 o 
 -13   2   9       86.21      102.18     13.28 o 
 -12   2   9       27.88       35.74      7.74 o 
 -11   2   9      177.51      210.65     14.04 o 
 -10   2   9      113.65      127.09     10.93 o 
  -9   2   9        2.26        3.68      2.61 o 
  -8   2   9        0.17        4.38      4.31 o 
  -7   2   9       35.80       39.29      8.12 o 
  -6   2   9        1.54       -0.61      2.29 o 
  -5   2   9       22.28       20.36      5.09 o 
  -4   2   9      115.54      130.64     10.46 o 
  -3   2   9      228.55      233.73     14.22 o 
  -2   2   9       42.10       38.55      5.43 o 
  -1   2   9      198.39      211.28     11.71 o 
   0   2   9      412.66      418.26     15.81 o 
   1   2   9       12.32       12.61      4.08 o 
   2   2   9       36.21       25.19      4.85 o 
   3   2   9       55.36       51.74      6.81 o 
   4   2   9        7.94        5.97      2.88 o 
   5   2   9        2.11       -1.90      3.18 o 
   6   2   9       13.53       15.95      5.08 o 
   7   2   9        0.10        5.10      3.93 o 
   8   2   9        4.05       -1.18      3.14 o 
   9   2   9        3.17        4.23      3.07 o 
 -15   3   9       67.65       65.93     11.23 o 
 -14   3   9        0.65        2.96      3.98 o 
 -13   3   9       53.32       40.37      8.39 o 
 -12   3   9       28.48       42.79      8.32 o 
 -11   3   9        3.88        5.80      3.89 o 
 -10   3   9       14.03       12.76      3.61 o 
  -9   3   9       38.50       38.84      7.76 o 
  -8   3   9      121.15      148.82     13.28 o 
  -7   3   9        0.76       -3.40      3.40 o 
  -6   3   9        4.50        6.89      2.61 o 
  -5   3   9      109.86      115.95     11.63 o 
  -4   3   9     1000.79      951.87     86.95 o 
  -3   3   9      573.75      559.25     24.68 o 
  -2   3   9       29.09       32.52      5.84 o 
  -1   3   9        0.19       -4.23      5.66 o 
   0   3   9      115.01      138.77     16.65 o 
   1   3   9        1.92       -2.06      3.93 o 
   2   3   9       37.85       41.06      9.15 o 
   3   3   9      171.36      194.82     19.91 o 
   4   3   9       81.18       73.62     10.06 o 
   5   3   9      115.75      119.98     17.93 o 
   6   3   9       78.13       76.09     13.49 o 
   7   3   9      142.90      189.41     21.35 o 
   8   3   9        0.45       -1.77      4.38 o 
 -14   4   9       23.07       35.94      9.95 o 
 -13   4   9       21.17       14.53      9.65 o 
 -12   4   9       14.21       29.63      8.23 o 
 -11   4   9      110.49      143.97     18.00 o 
 -10   4   9      161.24      181.38     19.55 o 
  -9   4   9        4.63        1.42      5.19 o 
  -8   4   9       27.96       24.04      6.36 o 
  -7   4   9      109.54      115.84     14.42 o 
  -6   4   9       50.77       38.83     10.68 o 
  -5   4   9       44.70       67.12     11.19 o 
  -4   4   9       25.16       39.21      9.42 o 
  -3   4   9       57.78       57.60      6.83 o 
  -2   4   9       20.94       10.13      3.81 o 
  -1   4   9       48.38       47.15      6.55 o 
   0   4   9        0.74        2.49      3.76 o 
   1   4   9       34.76       32.61      9.17 o 
   2   4   9        2.29        0.42      3.57 o 
   3   4   9        0.85        3.27      4.45 o 
   4   4   9        0.58       -0.08      3.28 o 
   5   4   9        0.60        1.31      4.26 o 
   6   4   9       29.79       47.02     10.72 o 
   7   4   9        8.63        1.26      5.52 o 
   8   4   9        8.98       39.09     14.10 o 
 -14   5   9        0.97        0.56      8.56 o 
 -13   5   9        3.24        2.63      3.82 o 
 -12   5   9        3.03        6.74      4.86 o 
 -11   5   9       48.20       41.67     10.56 o 
 -10   5   9       48.69       68.12     12.24 o 
  -9   5   9        5.36       -0.98      3.89 o 
  -8   5   9      114.40      111.71     23.21 o 
  -7   5   9      102.85      131.58     24.23 o 
  -6   5   9      296.13      281.70     34.36 o 
  -5   5   9        0.48        3.06      8.68 o 
  -4   5   9       15.74        5.62      6.22 o 
  -3   5   9        5.56        6.44     14.21 o 
  -2   5   9       12.65       18.95      6.13 o 
  -1   5   9       10.52       14.88      3.99 o 
   0   5   9        2.41        1.02      2.76 o 
   1   5   9       83.22       71.98     12.74 o 
   2   5   9      118.39      127.06     17.12 o 
   3   5   9        0.84        0.60      3.43 o 
   4   5   9       11.83       17.00     17.98 o 
   5   5   9       22.08       16.14      9.64 o 
   6   5   9       32.49       17.21     10.37 o 
   7   5   9       26.86       35.05     14.39 o 
 -13   6   9        7.23       -3.86     10.47 o 
 -12   6   9        0.60        4.85      5.00 o 
 -11   6   9       20.38       32.45     13.96 o 
 -10   6   9        0.20       -8.75      8.75 o 
  -9   6   9       20.03        9.27      6.55 o 
  -8   6   9       63.87       59.48     17.21 o 
  -7   6   9        2.48        6.87      6.48 o 
  -6   6   9       13.51       25.33     11.08 o 
  -5   6   9       12.83       -3.03      5.22 o 
  -4   6   9       13.82       15.63      8.40 o 
  -3   6   9        8.69        7.77      5.47 o 
  -2   6   9       29.73       32.47     14.02 o 
  -1   6   9       23.43       42.70     15.65 o 
   0   6   9       46.87       36.56     14.08 o 
   1   6   9       13.96       16.09      6.21 o 
   2   6   9        1.18       10.92      8.52 o 
   3   6   9        1.02        2.00     13.06 o 
   4   6   9        2.99       14.82      6.33 o 
   5   6   9        0.86        2.73      7.25 o 
   6   6   9       13.78       13.27      8.46 o 
 -12   7   9       15.91       -1.57      4.65 o 
 -11   7   9       30.56       42.54     15.69 o 
 -10   7   9        4.07       -3.25      4.50 o 
  -9   7   9       43.71       60.19     17.59 o 
  -8   7   9        1.00       -8.87      8.87 o 
  -7   7   9        1.63       -3.70      5.46 o 
  -6   7   9      127.75       84.71     19.08 o 
  -5   7   9       34.58       27.94     10.56 o 
  -4   7   9       89.06       88.44     14.66 o 
  -3   7   9        4.57        1.17      4.28 o 
  -2   7   9        0.76       -9.67      9.67 o 
  -1   7   9        3.85       13.68     11.01 o 
   0   7   9       71.74       59.35     18.94 o 
   1   7   9       32.45       19.08     11.32 o 
   2   7   9        1.74       -4.64     13.49 o 
   3   7   9       30.12       18.09      5.78 o 
   4   7   9        0.01        2.63      6.07 o 
   5   7   9        1.33       -9.55      9.55 o 
 -11   8   9       20.76       23.21     12.33 o 
 -10   8   9       43.53       44.92     15.93 o 
  -9   8   9        4.44        5.21      6.30 o 
  -8   8   9        2.81       -3.36      5.61 o 
  -7   8   9       76.08       65.49     17.88 o 
  -6   8   9       50.21       37.71     11.52 o 
  -5   8   9        5.47        2.71      3.50 o 
  -4   8   9        2.80        1.90      6.77 o 
  -3   8   9        6.10        6.35      8.60 o 
  -2   8   9        8.12       12.83     11.60 o 
  -1   8   9       10.09        4.34      8.72 o 
   0   8   9       50.02       63.64     20.47 o 
   1   8   9        0.85       77.16     50.90 o 
   2   8   9        0.19        7.32      5.76 o 
   3   8   9       10.90       26.22      9.17 o 
   4   8   9       16.80       11.78      6.96 o 
  -9   9   9       68.94       88.25     21.65 o 
  -8   9   9       60.97       68.08     18.98 o 
  -7   9   9        0.44       -2.80      5.87 o 
  -6   9   9       29.54       38.93     11.23 o 
  -5   9   9        8.88        5.83      6.41 o 
  -4   9   9        9.48       20.38     13.04 o 
  -3   9   9       86.92       53.49     18.90 o 
  -2   9   9       83.28      105.54     26.19 o 
  -1   9   9        0.51       10.38     12.25 o 
   0   9   9        7.26       -0.18      5.78 o 
   1   9   9       63.69      106.25     18.45 o 
   2   9   9       32.67       30.63     10.75 o 
  -5  10   9       15.58       13.56     10.84 o 
  -4  10   9       53.90       55.67     20.67 o 
  -3  10   9       22.87       16.35     15.21 o 
  -2  10   9        0.02      -11.43     11.43 o 
  -1  10   9        0.56       -3.40     19.94 o 
 -14   0  10       20.83       33.36     16.29 o 
 -13   0  10       14.38        6.28      7.43 o 
 -12   0  10        2.19       -7.97      8.35 o 
 -11   0  10        0.74        4.29      7.57 o 
 -10   0  10        8.76        9.20      3.88 o 
  -9   0  10      242.57      247.77     22.91 o 
  -8   0  10       18.53       17.66      8.79 o 
  -7   0  10       63.38       99.02     17.92 o 
  -6   0  10      122.73      146.22     21.05 o 
  -5   0  10       70.04       77.53     15.27 o 
  -4   0  10       41.17       25.01      8.71 o 
  -3   0  10      250.10      264.07     19.49 o 
  -2   0  10       99.95      107.29     12.13 o 
  -1   0  10      124.79      163.35     16.99 o 
   0   0  10      257.97      274.68     22.75 o 
   1   0  10       49.41       47.82      8.96 o 
   2   0  10        5.17        8.25      9.00 o 
   3   0  10        5.13        7.59      6.20 o 
   4   0  10       16.45        1.69      7.76 o 
   5   0  10        0.69       -6.39      6.39 o 
   6   0  10       45.23       59.62     11.93 o 
   7   0  10       75.84      125.48     16.85 o 
 -14   1  10       10.58        5.43      5.63 o 
 -13   1  10        7.11        1.50      5.04 o 
 -12   1  10       12.40       17.24      5.49 o 
 -11   1  10        0.23       -3.16      3.16 o 
 -10   1  10       32.98       32.21      6.95 o 
  -9   1  10        4.87        7.54      3.53 o 
  -8   1  10       72.89       67.95      9.66 o 
  -7   1  10       35.09       34.69      7.66 o 
  -6   1  10       42.61       36.14      8.49 o 
  -5   1  10        3.52        9.66      8.88 o 
  -4   1  10        5.85        4.51      3.30 o 
  -3   1  10        9.99        9.93      2.95 o 
  -2   1  10      114.77      123.20      9.74 o 
  -1   1  10      131.16      132.79     10.04 o 
   0   1  10       46.39       58.63      7.79 o 
   1   1  10       30.14       36.24      6.32 o 
   2   1  10       24.30       33.00      5.75 o 
   3   1  10       71.98       93.13     21.95 o 
   4   1  10      105.04      140.03     23.57 o 
   5   1  10       22.72       15.81      5.24 o 
   6   1  10        2.33        6.67      4.33 o 
   7   1  10       28.16       39.65      8.48 o 
 -14   2  10       23.19       20.66      8.18 o 
 -13   2  10       67.15       66.44     12.63 o 
 -12   2  10       14.27       18.31     11.60 o 
 -11   2  10        0.04       -2.28      3.99 o 
 -10   2  10        0.09        1.52      2.31 o 
  -9   2  10       27.70       23.43      5.58 o 
  -8   2  10        2.49        0.90      2.80 o 
  -7   2  10        8.17       21.69      6.13 o 
  -6   2  10       35.91       44.51     10.97 o 
  -5   2  10      127.32      152.95     27.03 o 
  -4   2  10       95.77      114.78     20.34 o 
  -3   2  10       83.34       90.47     10.58 o 
  -2   2  10        0.68        6.63      3.95 o 
  -1   2  10      113.11      113.06     11.36 o 
   0   2  10        2.93        0.83      3.30 o 
   1   2  10       18.98       27.45      6.06 o 
   2   2  10      107.37      128.42     11.46 o 
   3   2  10       46.69       67.40     11.35 o 
   4   2  10        5.65        5.70      9.14 o 
   5   2  10        0.28        1.61      2.79 o 
   6   2  10       28.73       15.22      6.82 o 
 -13   3  10        1.46       10.58      5.73 o 
 -12   3  10        0.44       -5.57      5.57 o 
 -11   3  10        0.40       -0.35      6.19 o 
 -10   3  10        7.15        6.61      4.41 o 
  -9   3  10        0.45        3.81      2.31 o 
  -8   3  10        5.31        0.41      5.84 o 
  -7   3  10       17.58       12.75      4.53 o 
  -6   3  10        4.80        2.27      2.75 o 
  -5   3  10        0.88       -3.40      3.40 o 
  -4   3  10        1.94        7.68      4.62 o 
  -3   3  10       78.03       62.54     10.74 o 
  -2   3  10       11.70       10.36      4.18 o 
  -1   3  10       14.99       15.38      4.92 o 
   0   3  10        0.62        0.95      2.04 o 
   1   3  10       12.78       13.52      5.25 o 
   2   3  10        0.20       -3.10      3.10 o 
   3   3  10        8.04        4.25      5.55 o 
   4   3  10        0.23        1.85      4.67 o 
   5   3  10       11.61        0.03      8.39 o 
   6   3  10        2.17       -2.09      3.41 o 
 -13   4  10       68.97       63.89     13.21 o 
 -12   4  10        9.46       10.66      5.17 o 
 -11   4  10       55.57       75.59     13.73 o 
 -10   4  10        0.07        5.45      3.51 o 
  -9   4  10        8.99       15.38      4.65 o 
  -8   4  10        4.65        2.47      2.52 o 
  -7   4  10        0.68        3.78      2.97 o 
  -6   4  10        8.35       10.58      5.31 o 
  -5   4  10       64.26       63.87     11.76 o 
  -4   4  10      189.35      202.54     21.50 o 
  -3   4  10       80.59       78.38     20.30 o 
  -2   4  10       13.88       16.73      5.92 o 
  -1   4  10        2.16        8.94      6.24 o 
   0   4  10        4.31        8.53      5.49 o 
   1   4  10       13.25       16.01      7.20 o 
   2   4  10       39.09       48.81     11.05 o 
   3   4  10        0.85        5.65      5.96 o 
   4   4  10        1.03       -5.05      5.85 o 
   5   4  10        1.86       -4.00      4.60 o 
   6   4  10        8.84        1.72      3.44 o 
 -12   5  10        0.39       -2.39      4.24 o 
 -11   5  10        2.31       13.72      9.20 o 
 -10   5  10       23.22       28.06      9.00 o 
  -9   5  10       21.62       10.35      5.71 o 
  -8   5  10        0.20        1.80      2.92 o 
  -7   5  10      112.63       87.37     21.61 o 
  -6   5  10       53.76       48.79     15.34 o 
  -5   5  10        6.58        4.49      3.31 o 
  -4   5  10        3.61        2.27      9.24 o 
  -3   5  10       23.99       27.13      8.43 o 
  -2   5  10       17.17        4.17      5.22 o 
  -1   5  10        7.53        0.27      8.52 o 
   0   5  10       42.44       42.03     11.11 o 
   1   5  10       39.06       38.91     18.56 o 
   2   5  10       16.61       12.99      6.88 o 
   3   5  10       13.49       23.70      6.96 o 
   4   5  10       26.71       26.52      8.47 o 
   5   5  10       13.17       21.49     15.40 o 
 -11   6  10        0.61        0.76      4.37 o 
 -10   6  10      178.81      193.84     21.83 o 
  -9   6  10       25.58       11.62      8.37 o 
  -8   6  10        0.90       10.78      7.46 o 
  -7   6  10       55.41       63.40     17.83 o 
  -6   6  10       68.82       64.49     18.01 o 
  -5   6  10       50.89       64.81     13.13 o 
  -4   6  10       30.09       59.31     19.22 o 
  -3   6  10       61.82      100.65     25.47 o 
  -2   6  10      116.33      121.83     26.37 o 
  -1   6  10       14.44        9.79      7.85 o 
   0   6  10        0.18       -4.13      8.49 o 
   1   6  10        0.41       23.57     11.38 o 
   2   6  10       34.84       50.82     16.17 o 
   3   6  10       58.09       33.46     22.03 o 
   4   6  10        0.06       -3.15      9.15 o 
 -10   7  10        5.62        8.99      7.51 o 
  -9   7  10       63.17       67.01     19.76 o 
  -8   7  10       11.19       11.45      9.62 o 
  -7   7  10        1.77       -3.45      6.01 o 
  -6   7  10        2.62       -1.67      4.79 o 
  -5   7  10        4.99       -1.49      4.11 o 
  -4   7  10        1.45        2.61      5.76 o 
  -3   7  10        1.42      -12.19     12.19 o 
  -2   7  10       55.47       71.34     21.61 o 
  -1   7  10       14.69        7.47      8.09 o 
   0   7  10        0.00       -3.24      8.39 o 
   1   7  10        3.47       15.50     11.21 o 
   2   7  10       19.64       13.41      6.80 o 
  -8   8  10       54.77       76.42     20.07 o 
  -7   8  10       24.45       15.84     10.46 o 
  -6   8  10        6.06        1.39      4.23 o 
  -5   8  10        0.63        1.05      3.09 o 
  -4   8  10        6.11       20.35     12.66 o 
  -3   8  10        0.28      -14.12     14.12 o 
  -2   8  10        2.36        0.06      7.54 o 
  -1   8  10        0.05       -7.61      9.96 o 
   0   8  10       12.60       17.51     11.93 o 
 -12   1  11       12.18       16.53      7.73 o 
 -11   1  11       39.78       30.64      8.95 o 
 -10   1  11        1.68        4.57      4.48 o 
  -9   1  11        5.05        6.42      5.18 o 
  -8   1  11       25.59       22.15      8.85 o 
  -7   1  11       36.18       45.18      9.55 o 
  -6   1  11        0.25       -5.25      5.25 o 
  -5   1  11       27.64       45.39     11.10 o 
  -4   1  11       29.50       26.48      5.21 o 
  -3   1  11        0.94        1.90      3.18 o 
  -2   1  11        2.80        2.31      2.71 o 
  -1   1  11        4.92        9.16      3.67 o 
   0   1  11        7.66        9.98      4.03 o 
   1   1  11       16.82       11.43     11.13 o 
   2   1  11        1.02        7.22      9.90 o 
   3   1  11        2.69       12.97      5.84 o 
   4   1  11        1.69        0.38      4.32 o 
 -12   2  11       26.55       28.76      9.08 o 
 -11   2  11        3.99        5.69      6.84 o 
 -10   2  11        0.10       -1.14      2.37 o 
  -9   2  11       19.31       15.38      4.76 o 
  -8   2  11       68.98       72.92     12.14 o 
  -7   2  11       70.79       64.01     11.50 o 
  -6   2  11       51.36       66.12     11.58 o 
  -5   2  11       14.06        7.91     10.55 o 
  -4   2  11      122.65      142.49     14.25 o 
  -3   2  11      124.51      143.40     13.79 o 
  -2   2  11       21.70       15.97      6.05 o 
  -1   2  11       41.64       45.73      7.54 o 
   0   2  11       61.19       86.76     10.10 o 
   1   2  11        0.03        0.06      3.90 o 
   2   2  11        1.14        2.05      3.95 o 
   3   2  11       61.44       87.27     22.89 o 
   4   2  11      181.54      226.38     27.83 o 
 -11   3  11        0.38       10.84      5.66 o 
 -10   3  11       11.79        3.20     10.71 o 
  -9   3  11        1.13        6.17      4.01 o 
  -8   3  11        0.01        2.44      3.90 o 
  -7   3  11        0.53        3.65      3.61 o 
  -6   3  11        3.74        4.57      8.29 o 
  -5   3  11        0.25       -0.42      4.57 o 
  -4   3  11      156.88      133.21     13.71 o 
  -3   3  11        2.46        3.15      2.48 o 
  -2   3  11        5.76        2.17      3.20 o 
  -1   3  11        4.51        6.15      5.50 o 
   0   3  11        2.60       -2.76      2.76 o 
   1   3  11        0.30        3.50      9.93 o 
   2   3  11       45.08       41.69      9.96 o 
   3   3  11       12.97        0.97      6.48 o 
 -10   4  11       21.95       17.65      7.06 o 
  -9   4  11       28.43       20.18     14.35 o 
  -8   4  11       77.26       81.08     10.94 o 
  -7   4  11      122.48      125.26     15.29 o 
  -6   4  11       38.31       36.99      9.06 o 
  -5   4  11       10.59       20.42      5.78 o 
  -4   4  11        5.50        6.21      4.93 o 
  -3   4  11       11.84       11.15      4.02 o 
  -2   4  11       48.76       76.83     10.55 o 
  -1   4  11       90.70       93.71     13.32 o 
   0   4  11       50.90       90.60     11.50 o 
   1   4  11       58.50       68.20     13.32 o 
   2   4  11       39.46       39.13     19.62 o 
  -9   5  11        2.39        1.78      5.36 o 
  -8   5  11       26.14       27.16     16.94 o 
  -7   5  11       34.97       37.96      9.30 o 
  -6   5  11        7.63       -0.26      4.01 o 
  -5   5  11        9.62        7.38      6.11 o 
  -4   5  11        9.26        5.78      5.28 o 
  -3   5  11        0.08       -6.50      6.50 o 
  -2   5  11       23.82       15.85     12.51 o 
  -1   5  11       10.38        7.67      3.90 o 
   0   5  11       33.72       33.18     10.02 o 
   1   5  11        8.03        6.14      6.43 o 
  -8   6  11       19.16        2.95      6.61 o 
  -7   6  11       46.76       42.96     15.85 o 
  -6   6  11        0.58       -4.03      9.66 o 
  -5   6  11        6.18       15.88     12.11 o 
  -4   6  11        9.74        1.27      6.96 o 
  -3   6  11       10.48        5.31      8.02 o 
  -2   6  11        3.50      -10.43     10.43 o 
  -1   6  11        0.32      -11.29     11.29 o 
   0   6  11       12.06       15.83     12.07 o 
  -9   0  12      100.16       98.19     21.62 o 
  -8   0  12        7.35       15.21      9.58 o 
  -7   0  12       13.13        5.80      4.36 o 
  -6   0  12        5.67       -6.54      7.15 o 
  -5   0  12       51.95       38.41     14.90 o 
  -4   0  12       14.39       18.70     11.19 o 
  -3   0  12      108.15      105.29     24.66 o 
  -2   0  12       29.88       42.73     16.47 o 
  -1   0  12        3.50        9.68      9.57 o 
   0   0  12       89.34      102.13     24.68 o 
  -9   1  12       24.25       38.09      9.26 o 
  -8   1  12       30.33       32.31      8.53 o 
  -7   1  12       12.29       13.98      8.74 o 
  -6   1  12       24.33       10.91      5.41 o 
  -5   1  12        1.61       -2.65      4.02 o 
  -4   1  12        6.67        9.66      5.03 o 
  -3   1  12       33.03       24.55      7.38 o 
  -2   1  12       13.71        4.77      4.39 o 
  -1   1  12       11.15       20.20     12.84 o 
   0   1  12        0.89        0.18      8.11 o 
  -8   2  12        0.02        0.31      3.04 o 
  -7   2  12       62.32       65.25     12.43 o 
  -6   2  12       18.49       26.88      7.64 o 
  -5   2  12        0.08       13.06      5.42 o 
  -4   2  12       59.57       60.54      9.43 o 
  -3   2  12       20.00       28.15     11.38 o 
  -2   2  12       77.52       76.33     10.41 o 
  -1   2  12       27.89       45.29     16.42 o 
  -7   3  12        1.69       -6.47      9.36 o 
  -6   3  12       46.47       34.79      7.76 o 
  -5   3  12       11.16       16.80      6.07 o 
  -4   3  12       41.10       38.18      7.99 o 
  -3   3  12       22.00       40.32      9.66 o 
  -2   3  12       10.10       11.63      4.63 o 
                                                 
